# Supplementary material for: The Proteome Landscape of Human Placentas for Monochorionic Twins with Selective Intrauterine Growth Restriction
Source: Genomics Proteomics Bioinformatics. 2023 Apr 29;21(6):1246–59. doi: 10.1016/j.gpb.2023.03.002 (PMC11082409; doi:10.1016/j.gpb.2023.03.002)
Supplement: Supplementary Table S2 — Detailed information on 5481 nonredundant proteins identified in sIUGR twin placentas [file mmc5.xlsx]

## Sheet: Proteins
Table S2 Detailed information on the 5481 nonredundant proteins identified in sIUGR twin placentas
ID	Gene name	Description	First protein ID	av N	av I	Fold change	Change trend	P value
3151	GNB1	Guanine nucleotide-binding protein g(i)/g(s)/g(t) subunit beta-1	P62873	0.186278	0.141126	-1.31994	Down	2.31133e-05
5176	ADD3	Isoform 1 of gamma-adducin	Q9UEY8-2	0.182974	0.138288	-1.32314	Down	2.49202e-05
1717	MTSS1	Isoform 3 of metastasis suppressor protein 1	O43312-4	0.195595	0.137738	-1.42005	Down	2.96362e-05
143	ZNF2	Zinc finger protein 2	A0A087X063	0.229578	0.103756	-2.21268	Down	0.000291221
1735	NDUFB3	Nadh dehydrogenase [ubiquinone] 1 beta subcomplex subunit 3	O43676	0.207481	0.12635	-1.6421	Down	0.000326349
3735	NAALADL2	Inactive n-acetylated-alpha-linked acidic dipeptidase-like protein 2	Q58DX5	0.197085	0.133704	-1.47404	Down	0.000342237
2223	LGALS1	Galectin-1	P09382	0.190485	0.140258	-1.3581	Down	0.000351116
997	TMEM123	Porimin	E9PKT4	0.191294	0.142039	-1.34677	Down	0.000529147
4712	GNL3	Isoform 2 of guanine nucleotide-binding protein-like 3	Q9BVP2-2	0.201263	0.147681	-1.36283	Down	0.000538225
2543	LAMA2	Laminin subunit alpha-2	P24043	0.1878	0.143602	-1.30778	Down	0.000724533
3384	EPS8	Epidermal growth factor receptor kinase substrate 8	Q12929	0.189855	0.139063	-1.36525	Down	0.000780334
1026	EFEMP2	Egf-containing fibulin-like extracellular matrix protein 2	E9PRU1	0.188171	0.14204	-1.32478	Down	0.000819556
4906	MCCC2	Methylcrotonoyl-coa carboxylase beta chain, mitochondrial	Q9HCC0	0.188829	0.144881	-1.30334	Down	0.000840101
3369	ASPH	Isoform 10 of aspartyl/asparaginyl beta-hydroxylase	Q12797-10	0.189122	0.144162	-1.31187	Down	0.00085456
1233	IMPDH2	Inosine-5'-monophosphate dehydrogenase 2 (fragment)	H0Y4R1	0.186828	0.142332	-1.31262	Down	0.000857748
241	AGTR1	Angiotensin ii receptor, type 1, isoform cra_c	A0A0A0MSE3	0.194727	0.138606	-1.40489	Down	0.000914807
312	SDCCAG8	Serologically defined colon cancer antigen 8 (fragment)	A0A0G2JR20	0.121745	0.211588	1.73795	Up	0.00105424
3579	ARHGEF6	Rho guanine nucleotide exchange factor 6	Q15052	0.189203	0.137875	-1.37228	Down	0.00115074
4116	RHOT2	Mitochondrial rho gtpase 2	Q8IXI1	0.193419	0.138608	-1.39544	Down	0.00116551
4330	ASB17	Ankyrin repeat and socs box protein 17	Q8WXJ9	0.118602	0.214732	1.81053	Up	0.00121878
4858	RPAP3	Isoform 3 of rna polymerase ii-associated protein 3	Q9H6T3-3	0.196467	0.136867	-1.43546	Down	0.00122818
4050	VPS36	Isoform 2 of vacuolar protein-sorting-associated protein 36	Q86VN1-2	0.188038	0.132553	-1.41859	Down	0.00131355
2211	VIM	Vimentin	P08670	0.194508	0.137191	-1.41778	Down	0.00140621
2739	HSD17B2	Estradiol 17-beta-dehydrogenase 2	P37059	0.187874	0.14309	-1.31298	Down	0.00143845
2403	HIST1H1C	Histone h1.2	P16403	0.115248	0.209617	1.81883	Up	0.00146112
1905	TOMM70	Mitochondrial import receptor subunit tom70	O94826	0.188028	0.14186	-1.32545	Down	0.00154803
3855	SCARA3	Isoform 2 of scavenger receptor class a member 3	Q6AZY7-2	0.192712	0.135214	-1.42524	Down	0.00155348
1998	CYB5A	Isoform 2 of cytochrome b5	P00167-2	0.196945	0.130601	-1.50799	Down	0.00157343
2910	CRIP1	Cysteine-rich protein 1	P50238	0.132547	0.200786	1.51483	Up	0.00170238
3423	SRSF9	Serine/arginine-rich splicing factor 9	Q13242	0.189699	0.145438	-1.30433	Down	0.0017853
4516	ITCH	Isoform 3 of e3 ubiquitin-protein ligase itchy homolog	Q96J02-3	0.198067	0.131641	-1.5046	Down	0.00189523
3441	NNT	Nad(p) transhydrogenase, mitochondrial	Q13423	0.185657	0.139275	-1.33302	Down	0.00194112
4693	C9orf142	Protein paxx	Q9BUH6	0.185271	0.140283	-1.3207	Down	0.00220561
2239	PARP1	Poly [adp-ribose] polymerase 1	P09874	0.192724	0.139765	-1.37891	Down	0.00239691
2717	GLRX	Glutaredoxin-1	P35754	0.139854	0.197314	1.41086	Up	0.00254299
2522	FBLN1	Fibulin-1	P23142	0.127562	0.209562	1.64282	Up	0.00254421
119	LAMA2	Laminin subunit alpha-2	A0A087WYF1	0.198355	0.134979	-1.46953	Down	0.00258636
5463	LAMC3	Laminin subunit gamma-3	Q9Y6N6	0.1897	0.140939	-1.34597	Down	0.00264127
2976	EFNB2	Ephrin-b2	P52799	0.205181	0.128152	-1.60107	Down	0.00310322
4121	RBM12B	Rna-binding protein 12b	Q8IXT5	0.191463	0.140664	-1.36114	Down	0.00316614
3493	HNRNPD	Isoform 4 of heterogeneous nuclear ribonucleoprotein d0	Q14103-4	0.197775	0.135559	-1.45896	Down	0.00329662
2214	KRT19	Keratin, type i cytoskeletal 19	P08727	0.129185	0.203506	1.5753	Up	0.00369855
941	MYO1B	Unconventional myosin-ib	E9PDF6	0.191578	0.138118	-1.38706	Down	0.0037328
1207	TTC7A	Tetratricopeptide repeat domain 7a, isoform cra_a	G5E9G4	0.140126	0.193208	1.37882	Up	0.00385779
2351	FOLR2	Folate receptor beta	P14207	0.196412	0.138156	-1.42167	Down	0.00411316
2373	ANPEP	Aminopeptidase n	P15144	0.192401	0.13835	-1.39069	Down	0.004235
1938	MPZL1	Isoform 2 of myelin protein zero-like protein 1	O95297-2	0.194128	0.13862	-1.40043	Down	0.00437101
3574	SNX17	Isoform 2 of sorting nexin-17	Q15036-2	0.191433	0.142456	-1.3438	Down	0.0044141
2807	ALDH3B1	Aldehyde dehydrogenase family 3 member b1	P43353	0.191553	0.144133	-1.329	Down	0.00466246
2408	NPPB	Natriuretic peptides b	P16860	0.225237	0.108096	-2.08367	Down	0.00468551
88	ALOX5AP	Arachidonate 5-lipoxygenase-activating protein	A0A087WW23	0.190404	0.141618	-1.34449	Down	0.00480139
3704	TUBB8	Tubulin beta-8 chain	Q3ZCM7	0.193981	0.137183	-1.41403	Down	0.00489874
2509	SCP2	Non-specific lipid-transfer protein	P22307	0.193528	0.136529	-1.41749	Down	0.00501385
1003	CHIA	Acidic mammalian chitinase (fragment)	E9PLJ2	0.206204	0.127129	-1.622	Down	0.00502543
3235	LRP2	Low-density lipoprotein receptor-related protein 2	P98164	0.188066	0.143932	-1.30664	Down	0.00514178
4274	DNAH3	Dynein heavy chain 3, axonemal	Q8TD57	0.194723	0.13861	-1.40483	Down	0.00525322
1850	PSIP1	Pc4 and sfrs1-interacting protein	O75475	0.188356	0.144113	-1.307	Down	0.00537843
1102	METAP2	Methionine aminopeptidase 2	F8VRR3	0.186895	0.142538	-1.31119	Down	0.00563511
3027	CDH13	Cadherin-13	P55290	0.220741	0.112465	-1.96274	Down	0.00591697
729	MTFR1L	Mitochondrial fission regulator 1-like (fragment)	E9PRW1	0.214324	0.119009	-1.8009	Down	0.00603723
1637	MGST3	Microsomal glutathione s-transferase 3	Q5VV89	0.191469	0.14533	-1.31747	Down	0.00636779
1551	SUGP2	Surp and g-patch domain-containing protein 2	M0R3F6	0.195918	0.137415	-1.42574	Down	0.00662088
4590	FAM129B	Niban-like protein 1	Q96TA1	0.116445	0.216888	1.86257	Up	0.00662861
2432	FLT1	Vascular endothelial growth factor receptor 1	P17948	0.113688	0.211727	1.86234	Up	0.00670117
233	DENND1A	Denn domain-containing protein 1a	A0A0A0MS48	0.195939	0.137394	-1.42611	Down	0.00679075
904	SLCO2A1	Solute carrier organic anion transporter family member	E7EU40	0.129277	0.208967	1.61643	Up	0.00680426
2085	MT-ND3	Nadh-ubiquinone oxidoreductase chain 3	P03897	0.192273	0.14106	-1.36306	Down	0.00680481
4495	ERO1A	Ero1-like protein alpha	Q96HE7	0.141927	0.195343	1.37636	Up	0.00727175
4037	MTDH	Protein lyric	Q86UE4	0.189219	0.138319	-1.36799	Down	0.00729061
3555	LTBP1	Latent-transforming growth factor beta-binding protein 1	Q14766	0.142146	0.194011	1.36487	Up	0.00745403
1082	B2M	Beta-2-microglobulin	F5H6I0	0.186092	0.138856	-1.34018	Down	0.00752325
2004	MT-CO2	Cytochrome c oxidase subunit 2	P00403	0.188032	0.144268	-1.30335	Down	0.00763712
34	TXNRD1	Thioredoxin reductase 1, cytoplasmic	E9PIR7	0.192966	0.138747	-1.39078	Down	0.00774157
3395	CDC16	Cell division cycle protein 16 homolog	Q5T8C6	0.194048	0.143094	-1.35609	Down	0.00775418
2920	PDLIM4	Pdz and lim domain protein 4	P50479	0.138958	0.193044	1.38922	Up	0.00781318
787	CLDN5	Claudin	D3DX19	0.195109	0.138224	-1.41155	Down	0.00848571
1108	TSPAN31	Tetraspanin-31	F8VS78	0.136768	0.196565	1.43721	Up	0.00861468
5072	CELSR1	Cadherin egf lag seven-pass g-type receptor 1	Q9NYQ6	0.193874	0.139459	-1.39018	Down	0.00877453
2656	CORO1A	Coronin-1a	P31146	0.1866	0.137931	-1.35285	Down	0.00885502
1159	C3orf33	Protein c3orf33	F8WCI5	0.122666	0.210668	1.71741	Up	0.00898918
4569	GFM1	Elongation factor g, mitochondrial	Q96RP9	0.188112	0.141393	-1.33043	Down	0.00912709
922	ADAM23	Disintegrin and metalloproteinase domain-containing protein 23	E7EWD3	0.218458	0.114875	-1.90171	Down	0.0094882
4579	STRBP	Isoform 2 of spermatid perinuclear rna-binding protein	Q96SI9-2	0.189784	0.143549	-1.32209	Down	0.00969671
4896	RC3H2	Isoform 6 of roquin-2	Q9HBD1-6	0.212156	0.121177	-1.75079	Down	0.00976943
700	CROT	Peroxisomal carnitine o-octanoyltransferase	C9J3D7	0.212693	0.12064	-1.76303	Down	0.00976972
4172	TOMM5	Mitochondrial import receptor subunit tom5 homolog	Q8N4H5	0.196312	0.132255	-1.48434	Down	0.00981982
822	COX7A2	Cytochrome c oxidase subunit 7a2, mitochondrial	D6RIE3	0.194343	0.140765	-1.38062	Down	0.00988672
3748	PLAC9	Placenta-specific 9, isoform cra_b	Q5JTB4	0.190167	0.143166	-1.32829	Down	0.00988818
2230	ANXA4	Annexin a4	P09525	0.130452	0.204022	1.56396	Up	0.00996244
976	FES	Tyrosine-protein kinase fes/fps	E9PIJ7	0.197107	0.136226	-1.44691	Down	0.0100061
1604	MAN2B1	Isoform 2 of lysosomal alpha-mannosidase	O00754-2	0.191101	0.139909	-1.36589	Down	0.0100632
735	CD163	Scavenger receptor cysteine-rich type 1 protein m130	F5GZZ9	0.192775	0.138796	-1.38891	Down	0.0101986
4465	HSPBAP1	Isoform 3 of hspb1-associated protein 1	Q96EW2-3	0.194995	0.138338	-1.40955	Down	0.0104528
3251	PSG4	Pregnancy-specific beta-1-glycoprotein 4	Q00888	0.134594	0.183543	1.36369	Up	0.0105735
2323	COX4I1	Cytochrome c oxidase subunit 4 isoform 1, mitochondrial	P13073	0.187075	0.143204	-1.30636	Down	0.0106934
4737	PAPPA2	Pappalysin-2	Q9BXP8	0.12261	0.214	1.74537	Up	0.0107287
4695	EFHD1	Ef-hand domain-containing protein d1	Q9BUP0	0.134544	0.197441	1.46748	Up	0.01077
2172	TUBB	Tubulin beta chain	Q5JP53	0.187227	0.140588	-1.33175	Down	0.0108664
4176	FAM26E	Protein fam26e	Q8N5C1	0.191472	0.139712	-1.37048	Down	0.0109396
3176	GNG5	Guanine nucleotide-binding protein g(i)/g(s)/g(o) subunit gamma-5	P63218	0.189648	0.144732	-1.31035	Down	0.0111873
3583	ACOX1	Isoform 2 of peroxisomal acyl-coenzyme a oxidase 1	Q15067-2	0.186895	0.143102	-1.30603	Down	0.0114462
2159	SERPINE2	Isoform 2 of glia-derived nexin	P07093-2	0.122194	0.213405	1.74644	Up	0.0115985
2020	MT-ATP6	Atp synthase subunit a	P00846	0.191171	0.144063	-1.327	Down	0.0118151
3592	PPP2R5A	Isoform 2 of serine/threonine-protein phosphatase 2a 56 kda regulatory subunit alpha isoform	Q15172-2	0.203854	0.129479	-1.57442	Down	0.0125463
1047	NDUFS7	Nadh dehydrogenase [ubiquinone] iron-sulfur protein 7, mitochondrial	F5H5N1	0.18954	0.143019	-1.32528	Down	0.0129658
2158	LPL	Lipoprotein lipase	P06858	0.202787	0.130546	-1.55338	Down	0.0130327
5116	CAMSAP3	Calmodulin-regulated spectrin-associated protein 3	Q9P1Y5	0.187503	0.143673	-1.30507	Down	0.0133357
3978	LPCAT2	Lysophosphatidylcholine acyltransferase 2	Q7L5N7	0.189617	0.138875	-1.36538	Down	0.0134376
2464	AOC1	Amiloride-sensitive amine oxidase [copper-containing]	P19801	0.104288	0.21467	2.05845	Up	0.0136711
5470	DDX49	Isoform 2 of probable atp-dependent rna helicase ddx49	Q9Y6V7-2	0.191786	0.132434	-1.44817	Down	0.0137113
4568	SNX18	Isoform 2 of sorting nexin-18	Q96RF0-2	0.186791	0.143346	-1.30308	Down	0.0137837
4429	FKBP10	Peptidyl-prolyl cis-trans isomerase fkbp10	Q96AY3	0.191035	0.145245	-1.31526	Down	0.0140952
2007	F13A1	Coagulation factor xiii a chain	P00488	0.193154	0.13991	-1.38056	Down	0.0142535
3479	ITGA9	Integrin alpha-9	Q13797	0.191102	0.142231	-1.34361	Down	0.0145759
399	PROCR	Endothelial protein c receptor (fragment)	A0A0U1RQQ4	0.133307	0.187249	1.40464	Up	0.014652
2160	EPHX1	Epoxide hydrolase 1	P07099	0.194631	0.135793	-1.43329	Down	0.0148121
2777	CSK	Tyrosine-protein kinase csk	P41240	0.181923	0.139812	-1.3012	Down	0.0148633
3602	RCN1	Reticulocalbin-1	Q15293	0.188434	0.139736	-1.3485	Down	0.0148839
1549		Uncharacterized protein (fragment)	M0R296	0.205362	0.127971	-1.60475	Down	0.0151007
3934	SYT10	Synaptotagmin-10	Q6XYQ8	0.194303	0.139031	-1.39755	Down	0.0151707
2735	POLR2I	Dna-directed rna polymerase ii subunit rpb9	P36954	0.129729	0.185289	1.42828	Up	0.0152168
798	COX7C	Cytochrome c oxidase subunit 7c, mitochondrial	D6R9Z7	0.193472	0.142353	-1.3591	Down	0.0153941
666	SCARB1	Scarb1 protein	B7ZKQ9	0.131853	0.200253	1.51876	Up	0.0155021
4288	GPX8	Probable glutathione peroxidase 8	Q8TED1	0.19608	0.143689	-1.36462	Down	0.0156154
351	MAP4K4	Mitogen-activated protein kinase kinase kinase kinase 4	E7ENQ1	0.196128	0.137205	-1.42945	Down	0.0158387
2645	FCER1G	High affinity immunoglobulin epsilon receptor subunit gamma	P30273	0.208624	0.130607	-1.59734	Down	0.0159475
5295	ERVW-1	Syncytin-1	Q9UQF0	0.200551	0.132783	-1.51037	Down	0.0162408
5363	UFC1	Ubiquitin-fold modifier-conjugating enzyme 1	Q9Y3C8	0.12936	0.203201	1.57081	Up	0.0164251
3090	RPL15	60s ribosomal protein l15	P61313	0.189341	0.141895	-1.33438	Down	0.0165864
2387	RPA2	Isoform 3 of replication protein a 32 kda subunit	P15927-3	0.192436	0.140898	-1.36578	Down	0.0167547
608	CARS	Cysteine--trna ligase, cytoplasmic	B4DKY1	0.137406	0.180245	1.31177	Up	0.0168155
3996	C14orf159	Isoform 3 of upf0317 protein c14orf159, mitochondrial	Q7Z3D6-3	0.188435	0.141323	-1.33336	Down	0.0179493
82	SLC35A1	Cmp-sialic acid transporter	Q5W1L7	0.188426	0.144907	-1.30032	Down	0.018174
3926	BTNL9	Butyrophilin-like protein 9	Q6UXG8	0.127653	0.205681	1.61125	Up	0.018565
2116	CYP11A1	Cholesterol side-chain cleavage enzyme, mitochondrial	P05108	0.125259	0.205562	1.6411	Up	0.0187506
4315	PCNP	Isoform 2 of pest proteolytic signal-containing nuclear protein	Q8WW12-2	0.19284	0.140493	-1.37259	Down	0.0187997
2077	GC	Vitamin d-binding protein	P02774	0.14254	0.18583	1.3037	Up	0.0190054
3711	KCTD21	Btb/poz domain-containing protein kctd21	Q4G0X4	0.205182	0.128151	-1.60109	Down	0.0191163
2340	PRG2	Bone marrow proteoglycan	P13727	0.103133	0.215977	2.09416	Up	0.0192924
5200	TAC3	Tachykinin-3	Q9UHF0	0.0844381	0.248895	2.94767	Up	0.0194056
2917	SLC26A2	Sulfate transporter	P50443	0.18982	0.137935	-1.37616	Down	0.0194788
3492	HNRNPD	Isoform 3 of heterogeneous nuclear ribonucleoprotein d0	Q14103-3	0.190254	0.136689	-1.39187	Down	0.0196761
2125	ALPP	Alkaline phosphatase, placental type	P05187	0.137505	0.19732	1.43501	Up	0.0200948
2026	AGT	Angiotensinogen	P01019	0.137574	0.192412	1.39861	Up	0.0205146
1194	FAM177A1	Protein fam177a1 (fragment)	G3V583	0.144588	0.188745	1.3054	Up	0.0207887
2056	LMNA	Prelamin-a/c	P02545	0.142675	0.188275	1.31961	Up	0.0208606
5393	FAM65B	Protein fam65b	Q9Y4F9	0.143473	0.18986	1.32331	Up	0.0210984
2071	FN1	Isoform 17 of fibronectin	P02751-17	0.124651	0.197835	1.58711	Up	0.021731
1893	RSL1D1	Ribosomal l1 domain-containing protein 1	O76021	0.189446	0.144978	-1.30672	Down	0.02178
4150	ZNF687	Zinc finger protein 687	Q8N1G0	0.194977	0.132099	-1.47599	Down	0.0218318
2370	FABP4	Fatty acid-binding protein, adipocyte	P15090	0.125711	0.202648	1.61202	Up	0.0222314
769	MEST	Mesoderm-specific transcript homolog protein	C9JW74	0.191232	0.143546	-1.3322	Down	0.0222669
5058	BRE	Isoform 4 of brca1-a complex subunit bre	Q9NXR7-4	0.193778	0.141866	-1.36593	Down	0.0226359
5284	LIMCH1	Isoform 10 of lim and calponin homology domains-containing protein 1	Q9UPQ0-10	0.140786	0.185849	1.32008	Up	0.0226619
1684	HMGB3	High mobility group protein b3	O15347	0.137463	0.19377	1.40961	Up	0.0228974
90	LLGL1	Lethal(2) giant larvae protein homolog 1	A0A087WW77	0.193222	0.140111	-1.37906	Down	0.0229143
713	RASA4B	Ras gtpase-activating protein 4b	F5GXT2	0.191533	0.1418	-1.35073	Down	0.0232238
3550	RFTN1	Raftlin	Q14699	0.18955	0.141273	-1.34173	Down	0.023781
4503	INTS4	Integrator complex subunit 4	Q96HW7	0.20507	0.117846	-1.74015	Down	0.0240224
1823	HIP1R	Huntingtin-interacting protein 1-related protein	O75146	0.144685	0.188648	1.30385	Up	0.0242087
4397	EMG1	Ribosomal rna small subunit methyltransferase nep1	Q92979	0.20173	0.131603	-1.53287	Down	0.0246663
3440	IKZF1	Isoform ik4 of dna-binding protein ikaros	Q13422-4	0.134855	0.198478	1.47179	Up	0.0252932
1870	CRTAP	Cartilage-associated protein	O75718	0.192718	0.139916	-1.37738	Down	0.0255844
1396	BCL7C	B-cell cll/lymphoma 7 protein family member c (fragment)	I3L1Q2	0.184869	0.138994	-1.33005	Down	0.025902
1237	LPIN3	Phosphatidate phosphatase lpin3 (fragment)	H0Y5E1	0.201752	0.128981	-1.5642	Down	0.0259331
5469	SCIN	Adseverin	Q9Y6U3	0.195298	0.138921	-1.40582	Down	0.0262328
663	GPR89A	Isoform 2 of golgi ph regulator a	B7ZAQ6-2	0.190407	0.145917	-1.3049	Down	0.0265742
4256	GADD45GIP1	Growth arrest and dna damage-inducible proteins-interacting protein 1	Q8TAE8	0.196836	0.138304	-1.42321	Down	0.0269624
990	EI24	Etoposide-induced protein 2.4 homolog (fragment)	E9PL33	0.188605	0.144728	-1.30317	Down	0.0271981
540	PPM1F	Protein phosphatase 1f	A8MX49	0.189457	0.143918	-1.31643	Down	0.0272232
724	OXA1L	Mitochondrial inner membrane protein oxa1l (fragment)	C9JC63	0.196263	0.13707	-1.43184	Down	0.0274089
3511	EBI3	Interleukin-27 subunit beta	Q14213	0.130136	0.195685	1.50369	Up	0.0287644
4	NRP2	Neuropilin	A0A024R412	0.18986	0.143853	-1.31983	Down	0.0289764
977	TP53I11	Tumor protein p53-inducible protein 11 (fragment)	E9PN66	0.19065	0.141279	-1.34946	Down	0.0292767
617	ZDHHC20	Palmitoyltransferase	B4DRN8	0.191874	0.14146	-1.35639	Down	0.0293922
3532	ITPR3	Inositol 1,4,5-trisphosphate receptor type 3	Q14573	0.188357	0.141477	-1.33136	Down	0.0295161
1147	ELMO3	Engulfment and cell motility protein 3	F8W9E7	0.191414	0.141919	-1.34875	Down	0.0297635
4463	MRPL53	39s ribosomal protein l53, mitochondrial	Q96EL3	0.210129	0.123204	-1.70553	Down	0.0298716
3876	KIAA1161	Uncharacterized family 31 glucosidase kiaa1161	Q6NSJ0	0.187952	0.140523	-1.33751	Down	0.0300655
2312	FCGR1A	High affinity immunoglobulin gamma fc receptor i	P12314	0.194344	0.137637	-1.412	Down	0.0304673
4200	SPATA5	Isoform 3 of spermatogenesis-associated protein 5	Q8NB90-3	0.194475	0.138858	-1.40053	Down	0.0307402
2421	NDUFB7	Nadh dehydrogenase [ubiquinone] 1 beta subcomplex subunit 7	P17568	0.193053	0.140361	-1.3754	Down	0.0308902
3198	SRPK2	Srsf protein kinase 2	P78362	0.188796	0.144537	-1.30622	Down	0.0309585
1711	SPINT1	Kunitz-type protease inhibitor 1	O43278	0.192513	0.147406	-1.306	Down	0.0312016
131	HMGN3	High mobility group nucleosome-binding domain-containing protein 3	A0A087WZE9	0.117251	0.203684	1.73716	Up	0.0314768
179	WDR20	Wd repeat-containing protein 20	A0A088AWN2	0.190437	0.142896	-1.33269	Down	0.031592
1573	DFFA	Dna fragmentation factor subunit alpha	O00273	0.202012	0.131322	-1.5383	Down	0.0317619
842	MRPL15	39s ribosomal protein l15, mitochondrial (fragment)	E5RIZ4	0.191624	0.14171	-1.35222	Down	0.0320259
1650	SLC27A2	Very long-chain acyl-coa synthetase	O14975	0.196975	0.132599	-1.4855	Down	0.0321363
5260	NFU1	Isoform 3 of nfu1 iron-sulfur cluster scaffold homolog, mitochondrial	Q9UMS0-3	0.19022	0.145312	-1.30904	Down	0.0328636
3964	BTN2A1	Butyrophilin subfamily 2 member a1	Q7KYR7	0.189485	0.142633	-1.32847	Down	0.0328838
4476	SIPA1	Signal-induced proliferation-associated protein 1	Q96FS4	0.191527	0.141806	-1.35063	Down	0.0329563
1739	SIGLEC6	Sialic acid-binding ig-like lectin 6	O43699	0.142284	0.188929	1.32783	Up	0.0334435
59	OSTC	Oligosaccharyltransferase complex subunit ostc	A0A087WUD3	0.138749	0.193362	1.39361	Up	0.033478
1933	STBD1	Starch-binding domain-containing protein 1	O95210	0.136983	0.188593	1.37676	Up	0.0339075
1662	TBX3	Isoform iii of t-box transcription factor tbx3	O15119-3	0.200347	0.132986	-1.50653	Down	0.0343443
2237	COX6C	Cytochrome c oxidase subunit 6c	P09669	0.188776	0.144589	-1.30561	Down	0.0343518
3098	RPL37	60s ribosomal protein l37	P61927	0.18787	0.141171	-1.3308	Down	0.0343684
4766	NMES1	Normal mucosa of esophagus-specific gene 1 protein	Q9C002	0.198376	0.136455	-1.45378	Down	0.034621
791	pk	Mitogen-activated protein kinase kinase kinase mlt	D4Q8H0	0.192729	0.147087	-1.31031	Down	0.0349255
2541	CPT2	Carnitine o-palmitoyltransferase 2, mitochondrial	P23786	0.189957	0.141224	-1.34508	Down	0.0352192
1525		Uncharacterized protein (fragment)	K7N7A8	0.138225	0.195445	1.41396	Up	0.0354249
4042	GTF2IRD2	Isoform 6 of general transcription factor ii-i repeat domain-containing protein 2a	Q86UP8-6	0.214034	0.119299	-1.7941	Down	0.0356167
1310	WDR59	Wd repeat-containing protein 59 (fragment)	H3BV71	0.123394	0.209939	1.70137	Up	0.0360654
2980	CRIP2	Cysteine-rich protein 2	P52943	0.13918	0.191098	1.37303	Up	0.0364664
423	ASAH1	Acid ceramidase	A0A1B0GTP7	0.188497	0.138189	-1.36405	Down	0.0366225
5324	AMOTL2	Isoform 3 of angiomotin-like protein 2	Q9Y2J4-3	0.19215	0.141359	-1.3593	Down	0.0366761
717	ALDH5A1	Succinate-semialdehyde dehydrogenase, mitochondrial	C9J8Q5	0.196811	0.142502	-1.38111	Down	0.0367873
3590	PLEC	Isoform 4 of plectin	Q15149-4	0.189593	0.14374	-1.319	Down	0.0371742
5214	ATPIF1	Atpase inhibitor, mitochondrial	Q9UII2	0.190434	0.138586	-1.37412	Down	0.0376785
2713	TIMP3	Metalloproteinase inhibitor 3	P35625	0.133024	0.193964	1.45811	Up	0.0377057
5174	DNAJB4	Dnaj homolog subfamily b member 4	Q9UDY4	0.187511	0.142562	-1.31529	Down	0.0382122
4860	PEAK1	Pseudopodium-enriched atypical kinase 1	Q9H792	0.136643	0.19669	1.43945	Up	0.0390136
1801	MRPS14	28s ribosomal protein s14, mitochondrial	O60783	0.189748	0.143585	-1.32151	Down	0.0391143
5788	ZIK1	Zinc finger protein-interacting with ribonucleoprotein k	X6R413	0.131283	0.20205	1.53904	Up	0.0391703
4802	SMG9	Isoform 2 of protein smg9	Q9H0W8-2	0.132049	0.201284	1.52431	Up	0.0399963
4321	GIMAP1	Gtpase imap family member 1	Q8WWP7	0.190377	0.145473	-1.30867	Down	0.040344
2533	JAK1	Tyrosine-protein kinase jak1	P23458	0.192443	0.14089	-1.3659	Down	0.0406221
362	CDKN1C	Cyclin-dependent kinase inhibitor 1c	A0A0G2JH30	0.208576	0.120185	-1.73546	Down	0.0406848
2518	CA4	Carbonic anhydrase 4	P22748	0.142123	0.193143	1.35898	Up	0.0415323
620	TMBIM1	Protein lifeguard 3 (fragment)	C9JEN3	0.212483	0.12085	-1.75824	Down	0.041904
2804	MSH2	Isoform 2 of dna mismatch repair protein msh2	P43246-2	0.18632	0.140153	-1.3294	Down	0.0420422
5296	HDAC5	Isoform 2 of histone deacetylase 5	Q9UQL6-2	0.192972	0.140362	-1.37482	Down	0.0427817
4563	SLC38A2	Isoform 2 of sodium-coupled neutral amino acid transporter 2	Q96QD8-2	0.201379	0.131955	-1.52612	Down	0.0431343
311	SYNE1	Nesprin-1	A0A0C4DG40	0.199386	0.142111	-1.40303	Down	0.0433282
3238	RBM3	Rna-binding protein 3	P98179	0.193637	0.139697	-1.38612	Down	0.043619
2199	INHBA	Inhibin beta a chain	P08476	0.135766	0.193229	1.42325	Up	0.0436756
1089	ERI3	Eri1 exoribonuclease 3 (fragment)	F6QUN3	0.19709	0.136243	-1.4466	Down	0.0440331
4969	SDR39U1	Isoform 2 of epimerase family protein sdr39u1	Q9NRG7-2	0.188106	0.143036	-1.31509	Down	0.0462693
1849	NDUFB1	Nadh dehydrogenase [ubiquinone] 1 beta subcomplex subunit 1	O75438	0.185642	0.139346	-1.33224	Down	0.0463527
3508	TFDP1	Transcription factor dp-1 (fragment)	Q5JSB5	0.202073	0.13126	-1.53949	Down	0.0476589
534	TSSC1	Protein tssc1	A8MUM1	0.19132	0.143717	-1.33123	Down	0.0477607
4680	ZBED2	Zinc finger bed domain-containing protein 2	Q9BTP6	0.199945	0.133388	-1.49897	Down	0.0496329
2507	FBL	Rrna 2'-o-methyltransferase fibrillarin	P22087	0.185936	0.146561	-1.26866	Down	9.28122e-05
1598	NOP56	Nucleolar protein 56	O00567	0.182888	0.14517	-1.25982	Down	0.000164661
4907	NCOA5	Nuclear receptor coactivator 5	Q9HCD5	0.187024	0.150609	-1.24178	Down	0.000210292
2569	PSMA4	Proteasome subunit alpha type-4	P25789	0.182778	0.15132	-1.20789	Down	0.00023804
852	NPC2	Epididymal secretory protein e1	J3KMY5	0.187649	0.145101	-1.29324	Down	0.000254564
5054	P4HTM	Isoform 2 of transmembrane prolyl 4-hydroxylase	Q9NXG6-2	0.18479	0.148543	-1.24402	Down	0.000464073
2586	VARS	Valine--trna ligase	P26640	0.177634	0.153027	-1.1608	Down	0.000508666
5071	TMOD3	Tropomodulin-3	Q9NYL9	0.174111	0.157181	-1.10771	Down	0.000577625
1324	GFER	Sulfhydryl oxidase	H3BQQ4	0.186047	0.147287	-1.26316	Down	0.000808218
1913	PRPF6	Pre-mrna-processing factor 6	O94906	0.171282	0.157322	-1.08874	Down	0.000812759
4475	S100A16	Protein s100-a16	Q96FQ6	0.170879	0.142385	-1.20012	Down	0.000815534
2092	ALDOA	Fructose-bisphosphate aldolase a	P04075	0.153493	0.178293	1.16157	Up	0.00103918
1137	UBAP2L	Ubiquitin-associated protein 2-like	F8W726	0.184884	0.145633	-1.26952	Down	0.00113546
3281	TOP2B	Isoform beta-1 of dna topoisomerase 2-beta	Q02880-2	0.184608	0.148292	-1.24489	Down	0.00121293
969	LANCL1	Lanc-like protein 1 (fragment)	E9PHS0	0.180389	0.145103	-1.24318	Down	0.00125167
2915	CPT1A	Isoform 2 of carnitine o-palmitoyltransferase 1, liver isoform	P50416-2	0.183782	0.14281	-1.2869	Down	0.00127223
1300	UACA	Uveal autoantigen with coiled-coil domains and ankyrin repeats	H0YNH8	0.184097	0.148052	-1.24346	Down	0.00132555
40	HMOX2	Heme oxygenase 2	A0A087WT44	0.177545	0.15004	-1.18332	Down	0.00136933
862	ADD1	Alpha-adducin	E7EV99	0.181706	0.145162	-1.25175	Down	0.0014306
5331	COA3	Cytochrome c oxidase assembly factor 3 homolog, mitochondrial	Q9Y2R0	0.181014	0.146527	-1.23536	Down	0.00151708
1124	UNC13A	Protein unc-13 homolog a	F8VZH8	0.158396	0.173941	1.09814	Up	0.00154819
2236	SNRPA1	U2 small nuclear ribonucleoprotein a'	P09661	0.178077	0.148143	-1.20207	Down	0.00155761
4765	SIGLEC1	Isoform 2 of sialoadhesin	Q9BZZ2-2	0.184253	0.144187	-1.27788	Down	0.00155962
32	TAF15	Tata-binding protein-associated factor 2n	A0A075B7D9	0.188086	0.146803	-1.28122	Down	0.00169245
5341	NOP58	Nucleolar protein 58	Q9Y2X3	0.180793	0.146098	-1.23748	Down	0.00169429
2108	GNAI2	Isoform 3 of guanine nucleotide-binding protein g(i) subunit alpha-2	P04899-3	0.185203	0.149115	-1.24201	Down	0.00169899
3729	HSD17B12	Very-long-chain 3-oxoacyl-coa reductase	Q53GQ0	0.184819	0.145722	-1.26829	Down	0.00182919
162	ARFIP2	Arfaptin-2	A0A087X1E4	0.145557	0.187776	1.29005	Up	0.0018779
3617	SF3A1	Splicing factor 3a subunit 1	Q15459	0.182992	0.147517	-1.24048	Down	0.00197144
5148	SAE1	Sumo-activating enzyme subunit 1	Q9UBE0	0.149973	0.174372	1.16269	Up	0.00203058
5433	LRRFIP2	Leucine-rich repeat flightless-interacting protein 2	Q9Y608	0.180153	0.144759	-1.2445	Down	0.00213048
2596	DPP4	Dipeptidyl peptidase 4	P27487	0.182194	0.149408	-1.21944	Down	0.00248502
5307	BCS1L	Mitochondrial chaperone bcs1	Q9Y276	0.180003	0.147311	-1.22192	Down	0.00248554
1226	SLC30A7	Zinc transporter 7 (fragment)	H0Y362	0.178303	0.145306	-1.22708	Down	0.00258738
1174	TJP1	Tight junction protein 1 (zona occludens 1), isoform cra_a	G3V1L9	0.183653	0.148001	-1.2409	Down	0.00260141
3485	BLMH	Bleomycin hydrolase	Q13867	0.185756	0.146053	-1.27184	Down	0.00263255
3154	GNB2	Guanine nucleotide-binding protein g(i)/g(s)/g(t) subunit beta-2	P62879	0.177721	0.150034	-1.18454	Down	0.00277704
2836	NEDD4	Isoform 4 of e3 ubiquitin-protein ligase nedd4	P46934-4	0.18027	0.149315	-1.20731	Down	0.00277942
4890	GNB4	Guanine nucleotide-binding protein subunit beta-4	Q9HAV0	0.183257	0.141857	-1.29185	Down	0.0028301
5000	ABHD10	Mycophenolic acid acyl-glucuronide esterase, mitochondrial	Q9NUJ1	0.187974	0.146242	-1.28536	Down	0.0028521
1701	SIPA1L1	Isoform 3 of signal-induced proliferation-associated 1-like protein 1	O43166-3	0.145356	0.182533	1.25577	Up	0.00298427
2128	ICAM1	Intercellular adhesion molecule 1	P05362	0.180827	0.144826	-1.24858	Down	0.00300191
1574	HIP1	Huntingtin-interacting protein 1	O00291	0.175992	0.152733	-1.15229	Down	0.00310514
386	PON2	Paraoxonase 2, isoform cra_a	A0A0J9YXF2	0.184585	0.14555	-1.26819	Down	0.00322446
1469	ALDH3A2	Fatty aldehyde dehydrogenase	J3QRD1	0.182728	0.150867	-1.21118	Down	0.00329421
3839	KANK2	Isoform 3 of kn motif and ankyrin repeat domain-containing protein 2	Q63ZY3-3	0.182426	0.146984	-1.24113	Down	0.00331932
1822	CPNE3	Copine-3	O75131	0.180163	0.152272	-1.18316	Down	0.00336478
4820	ADNP	Activity-dependent neuroprotector homeobox protein	Q9H2P0	0.185075	0.143899	-1.28614	Down	0.00348987
2500	BGN	Biglycan	P21810	0.180295	0.151589	-1.18937	Down	0.00354023
4166	STAG2	Cohesin subunit sa-2	Q8N3U4	0.187079	0.148731	-1.25783	Down	0.00354614
2156	ITGAV	Isoform 3 of integrin alpha-v	P06756-3	0.180847	0.152326	-1.18724	Down	0.00360138
851	FLOT2	Flotillin-2	E7EMK3	0.176249	0.153288	-1.1498	Down	0.00365743
4615	CHP1	Calcineurin b homologous protein 1	Q99653	0.183607	0.151725	-1.21013	Down	0.00371881
71	ARL15	Adp-ribosylation factor-like protein 15	A0A087WUW9	0.18854	0.147016	-1.28244	Down	0.00378652
5124	KIAA1462	Junctional protein associated with coronary artery disease	Q9P266	0.185386	0.148684	-1.24684	Down	0.00383018
1331	ABAT	4-aminobutyrate aminotransferase, mitochondrial	H3BRN4	0.190896	0.148531	-1.28523	Down	0.00394884
2363	COX6B1	Cytochrome c oxidase subunit 6b1	P14854	0.186156	0.144129	-1.29159	Down	0.00396055
3461	CAMK2D	Isoform delta 12 of calcium/calmodulin-dependent protein kinase type ii subunit delta	Q13557-12	0.183275	0.15926	-1.15079	Down	0.00400133
1691	STX7	Isoform 2 of syntaxin-7	O15400-2	0.181348	0.14709	-1.23291	Down	0.00402278
4158	GPD1L	Glycerol-3-phosphate dehydrogenase 1-like protein	Q8N335	0.184581	0.145987	-1.26437	Down	0.00406292
1250	IPO5	Importin-5 (fragment)	H0Y8C6	0.186013	0.147471	-1.26135	Down	0.00412412
5422	CDC42BPB	Serine/threonine-protein kinase mrck beta	Q9Y5S2	0.174751	0.152425	-1.14647	Down	0.00416977
2137	ITGB1	Integrin beta-1	P05556	0.177475	0.154237	-1.15066	Down	0.00419122
2539	ATP2B4	Isoform xb of plasma membrane calcium-transporting atpase 4	P23634-6	0.176897	0.152503	-1.15996	Down	0.00424142
497	FBLL1	Rrna/trna 2'-o-methyltransferase fibrillarin-like protein 1	A6NHQ2	0.187531	0.145803	-1.2862	Down	0.00425397
148	COL15A1	Collagen alpha-1(xv) chain	A0A087X0K0	0.17766	0.154024	-1.15345	Down	0.00428689
1198	PSMA6	Proteasome subunit alpha type	G3V5Z7	0.178565	0.151812	-1.17622	Down	0.00429083
1621	ADAM10	Disintegrin and metalloproteinase domain-containing protein 10	O14672	0.175739	0.15292	-1.14922	Down	0.00433219
2482	PSMB1	Proteasome subunit beta type-1	P20618	0.177867	0.154328	-1.15253	Down	0.00434741
2590	AK4	Adenylate kinase 4, mitochondrial	P27144	0.149191	0.188422	1.26296	Up	0.00438928
1831	NDUFS2	Isoform 2 of nadh dehydrogenase [ubiquinone] iron-sulfur protein 2, mitochondrial	O75306-2	0.183166	0.144348	-1.26892	Down	0.0044277
5022	DDX18	Atp-dependent rna helicase ddx18	Q9NVP1	0.177955	0.148396	-1.19919	Down	0.00453806
4390	SMARCC1	Swi/snf complex subunit smarcc1	Q92922	0.183911	0.146973	-1.25133	Down	0.00471089
4056	PPFIBP1	Isoform 4 of liprin-beta-1	Q86W92-4	0.181094	0.150947	-1.19972	Down	0.00476837
1924	MFN2	Mitofusin-2	O95140	0.181725	0.151194	-1.20193	Down	0.0049505
4382	RAD50	Dna repair protein rad50	Q92878	0.183607	0.153941	-1.19271	Down	0.00500282
1406	SCPEP1	Carboxypeptidase (fragment)	I3L4Z3	0.183321	0.150013	-1.22203	Down	0.00508225
5382	SAMHD1	Isoform 4 of deoxynucleoside triphosphate triphosphohydrolase samhd1	Q9Y3Z3-4	0.182019	0.146484	-1.24259	Down	0.00514882
2928	CCT4	T-complex protein 1 subunit delta	P50991	0.180367	0.149535	-1.20618	Down	0.00526234
3520	GNA13	Guanine nucleotide-binding protein subunit alpha-13	Q14344	0.184089	0.148411	-1.24041	Down	0.00532978
3127	SNRPD1	Small nuclear ribonucleoprotein sm d1	P62314	0.186315	0.14687	-1.26857	Down	0.0053333
3676	HADH	Hydroxyacyl-coenzyme a dehydrogenase, mitochondrial	Q16836	0.184133	0.149848	-1.22879	Down	0.00535134
335	CUL1	Cullin-1	A0A0C4DGX4	0.189401	0.146259	-1.29497	Down	0.00539492
5193	SUN2	Sun domain-containing protein 2	Q9UH99	0.177455	0.155581	-1.14059	Down	0.00542809
4459	RBMXL1	Rna binding motif protein, x-linked-like-1	Q96E39	0.18739	0.149999	-1.24927	Down	0.00559319
2863	NES	Nestin	P48681	0.183203	0.144286	-1.26972	Down	0.00565422
3561	NUMA1	Nuclear mitotic apparatus protein 1	Q14980	0.182681	0.149132	-1.22496	Down	0.00571751
3420	PAPPA	Pappalysin-1	Q13219	0.156423	0.175557	1.12232	Up	0.00580403
5222	SLC25A13	Calcium-binding mitochondrial carrier protein aralar2	Q9UJS0	0.175736	0.151599	-1.15922	Down	0.00587706
3554	MVP	Major vault protein	Q14764	0.185542	0.144621	-1.28295	Down	0.00588254
1813	DNAJA2	Dnaj homolog subfamily a member 2	O60884	0.180806	0.147623	-1.22479	Down	0.00591056
3037	ITGA1	Integrin alpha-1	P56199	0.186207	0.144277	-1.29063	Down	0.00609893
5458	DNMT3A	Dna (cytosine-5)-methyltransferase 3a	Q9Y6K1	0.181888	0.147568	-1.23257	Down	0.00646173
5308	VDAC3	Voltage-dependent anion-selective channel protein 3	Q9Y277	0.178894	0.153209	-1.16764	Down	0.00653115
5220	SH3BGRL2	Sh3 domain-binding glutamic acid-rich-like protein 2	Q9UJC5	0.181901	0.151432	-1.20121	Down	0.00661941
947	NRP1	Neuropilin	E9PEP6	0.177667	0.153468	-1.15768	Down	0.00667363
4095	NOSTRIN	Nostrin	Q8IVI9	0.182424	0.160935	-1.13353	Down	0.00668234
472	NBAS	Neuroblastoma-amplified sequence	A2RRP1	0.179089	0.154913	-1.15607	Down	0.00675548
1940	FKBP9	Peptidyl-prolyl cis-trans isomerase fkbp9	O95302	0.178731	0.150591	-1.18686	Down	0.00677372
1564	STXBP3	Syntaxin-binding protein 3	O00186	0.172417	0.1518	-1.13582	Down	0.00677603
3682	CDO1	Cysteine dioxygenase type 1	Q16878	0.188149	0.145184	-1.29593	Down	0.00684446
4165	MPP5	Isoform 2 of maguk p55 subfamily member 5	Q8N3R9-2	0.180451	0.149675	-1.20561	Down	0.00694818
3410	FADD	Fas-associated death domain protein	Q13158	0.186636	0.146698	-1.27225	Down	0.00704643
4507	RBM17	Splicing factor 45	Q96I25	0.175381	0.155177	-1.1302	Down	0.00711066
1560	MYO1F	Unconventional myosin-if	O00160	0.180567	0.141152	-1.27924	Down	0.00711244
3553	COG2	Isoform 2 of conserved oligomeric golgi complex subunit 2	Q14746-2	0.188136	0.152579	-1.23304	Down	0.00751406
4818	TAOK3	Serine/threonine-protein kinase tao3	Q9H2K8	0.186912	0.146422	-1.27653	Down	0.00757301
4173	ZADH2	Prostaglandin reductase 3	Q8N4Q0	0.188067	0.145647	-1.29125	Down	0.00760301
921	EXOC6	Exocyst complex component 6	E7EW84	0.184685	0.156587	-1.17944	Down	0.00790213
3751	COA6	Cytochrome c oxidase assembly factor 6 homolog	X6R5Z6	0.182922	0.154991	-1.18021	Down	0.00794819
1320	MACF1	Microtubule-actin cross-linking factor 1, isoforms 1/2/3/5	H3BPE1	0.174934	0.155652	-1.12388	Down	0.0079547
3062	ACTB	Actin, cytoplasmic 1	P60709	0.176816	0.154877	-1.14166	Down	0.00810689
2760	CCT6A	T-complex protein 1 subunit zeta	P40227	0.182508	0.151241	-1.20674	Down	0.00826154
5271	STX8	Syntaxin-8	Q9UNK0	0.174685	0.151165	-1.15559	Down	0.00827233
3838	EGFLAM	Isoform 2 of pikachurin	Q63HQ2-2	0.185807	0.146822	-1.26553	Down	0.00834424
591	MORF4L1	Mortality factor 4-like protein 1 (fragment)	H0YMJ0	0.185577	0.149358	-1.2425	Down	0.0083885
740	ATP5J2-PTCD1	Protein atp5j2-ptcd1	C9JJT5	0.182404	0.148805	-1.22579	Down	0.00845215
3912	LARP1	Isoform 2 of la-related protein 1	Q6PKG0-3	0.184923	0.15089	-1.22555	Down	0.00847195
2346	PRKAR2A	Camp-dependent protein kinase type ii-alpha regulatory subunit	P13861	0.175698	0.156684	-1.12135	Down	0.00860296
2605	PSMB4	Proteasome subunit beta type-4	P28070	0.177919	0.154189	-1.1539	Down	0.00869126
4558	FMNL2	Isoform 2 of formin-like protein 2	Q96PY5-3	0.178948	0.152879	-1.17052	Down	0.00882066
4539	SNX27	Isoform 2 of sorting nexin-27	Q96L92-3	0.184961	0.144088	-1.28367	Down	0.00884727
1797	CTNND1	Isoform 1a of catenin delta-1	O60716-5	0.18051	0.150307	-1.20094	Down	0.00896695
2254		Uncharacterized protein	U3KQK5	0.182268	0.144968	-1.2573	Down	0.00901988
5067	BCLAF1	Isoform 2 of bcl-2-associated transcription factor 1	Q9NYF8-2	0.18036	0.149907	-1.20315	Down	0.0090691
4670	ESYT1	Isoform 2 of extended synaptotagmin-1	Q9BSJ8-2	0.176049	0.154924	-1.13635	Down	0.00910427
2419	UBTF	Nucleolar transcription factor 1	P17480	0.178413	0.150823	-1.18293	Down	0.00912051
2598	RPA1	Replication protein a 70 kda dna-binding subunit	P27694	0.178668	0.152954	-1.16811	Down	0.00925173
2813	PSMC4	26s protease regulatory subunit 6b	P43686	0.182961	0.150418	-1.21635	Down	0.00936974
2927	CCT8	Isoform 2 of t-complex protein 1 subunit theta	P50990-2	0.176956	0.151062	-1.17141	Down	0.00937342
1432	DNAJB12	Dnaj homolog subfamily b member 12 (fragment)	V9GYN7	0.189859	0.152963	-1.24121	Down	0.00952364
3111	PSMC1	26s protease regulatory subunit 4	P62191	0.185519	0.151279	-1.22634	Down	0.00962963
2861	CCT5	T-complex protein 1 subunit epsilon	P48643	0.177033	0.15309	-1.1564	Down	0.00971192
4522	TMX3	Protein disulfide-isomerase tmx3	Q96JJ7	0.176915	0.147909	-1.19611	Down	0.00995299
2779	IARS	Isoleucine--trna ligase, cytoplasmic	P41252	0.180667	0.149612	-1.20757	Down	0.0100744
1935	SNX4	Isoform 2 of sorting nexin-4	O95219-2	0.185853	0.14748	-1.26019	Down	0.0100855
887	PSEN1	Presenilin	E7ES96	0.186827	0.159255	-1.17313	Down	0.0101112
3185	UBE2L3	Isoform 3 of ubiquitin-conjugating enzyme e2 l3	P68036-3	0.158965	0.178814	1.12486	Up	0.0103248
4701	VAMP8	Vesicle-associated membrane protein 8	Q9BV40	0.184396	0.152294	-1.21079	Down	0.0103409
2204	CD14	Monocyte differentiation antigen cd14	P08571	0.18709	0.15113	-1.23794	Down	0.0104209
3226	ERH	Enhancer of rudimentary homolog	P84090	0.183429	0.152654	-1.2016	Down	0.0105093
4597	PSMD1	26s proteasome non-atpase regulatory subunit 1	Q99460	0.177638	0.152205	-1.1671	Down	0.0106332
1561	SNAP23	Synaptosomal-associated protein 23	O00161	0.179115	0.151903	-1.17914	Down	0.010878
902	BZW2	Basic leucine zipper and w2 domain-containing protein 2 (fragment)	E7ETZ4	0.151336	0.183008	1.20928	Up	0.0112191
5270	MAGED2	Melanoma-associated antigen d2	Q9UNF1	0.18384	0.145909	-1.25996	Down	0.0113806
4349	ELMO1	Engulfment and cell motility protein 1	Q92556	0.188218	0.149369	-1.26009	Down	0.0114494
2838	UTRN	Utrophin	P46939	0.176944	0.152991	-1.15656	Down	0.0115445
5041	OCIAD1	Ocia domain-containing protein 1	Q9NX40	0.183559	0.152204	-1.20601	Down	0.0116396
3170	GNAI1	Guanine nucleotide-binding protein g(i) subunit alpha-1	P63096	0.178823	0.150732	-1.18636	Down	0.0116502
3955	VPS13C	Isoform 4 of vacuolar protein sorting-associated protein 13c	Q709C8-4	0.183926	0.151508	-1.21397	Down	0.0117159
2706	AGL	Glycogen debranching enzyme	P35573	0.175096	0.15422	-1.13537	Down	0.0118666
2619	TPP2	Tripeptidyl-peptidase 2	Q5VZU9	0.180104	0.147309	-1.22263	Down	0.0118999
4872	MMRN2	Multimerin-2	Q9H8L6	0.180574	0.149356	-1.20901	Down	0.0119069
1927	NDUFB8	Isoform 3 of nadh dehydrogenase [ubiquinone] 1 beta subcomplex subunit 8, mitochondrial	O95169-3	0.185129	0.146025	-1.26779	Down	0.0119456
1826	ZC3H11A	Zinc finger ccch domain-containing protein 11a	O75152	0.179787	0.145172	-1.23844	Down	0.0119783
4077	GATAD2A	Isoform 2 of transcriptional repressor p66-alpha	Q86YP4-2	0.187014	0.146319	-1.27812	Down	0.0119823
4771	SEMA4C	Semaphorin-4c	Q9C0C4	0.187847	0.148103	-1.26835	Down	0.0123816
28	SYNM	Desmuslin, isoform cra_a	A0A075B7B1	0.182176	0.150131	-1.21344	Down	0.0125586
5344	YARS2	Tyrosine--trna ligase, mitochondrial	Q9Y2Z4	0.18257	0.156469	-1.16681	Down	0.0128805
1704	NDUFS4	Nadh dehydrogenase [ubiquinone] iron-sulfur protein 4, mitochondrial	O43181	0.180306	0.147714	-1.22064	Down	0.0129078
3026	LAMB2	Laminin subunit beta-2	P55268	0.17519	0.156644	-1.11839	Down	0.012919
2958	HDGF	Hepatoma-derived growth factor	P51858	0.150456	0.180879	1.2022	Up	0.0131683
204	RBM10	Rna binding motif protein 10, isoform cra_d	A0A0A0MR66	0.185724	0.151839	-1.22316	Down	0.0132661
4310	LEO1	Isoform 2 of rna polymerase-associated protein leo1	Q8WVC0-2	0.183703	0.146161	-1.25686	Down	0.0134549
4909	MOV10	Putative helicase mov-10	Q9HCE1	0.182105	0.148347	-1.22757	Down	0.0137426
5402	SAMM50	Sorting and assembly machinery component 50 homolog	Q9Y512	0.178305	0.152381	-1.17013	Down	0.0138281
3966	SND1	Staphylococcal nuclease domain-containing protein 1	Q7KZF4	0.179357	0.150627	-1.19074	Down	0.01384
1275	C8orf82	Upf0598 protein c8orf82 (fragment)	H0YF29	0.182004	0.151329	-1.20271	Down	0.0139324
1627	PRMT5	Protein arginine n-methyltransferase 5	O14744	0.177287	0.15842	-1.1191	Down	0.0140038
4276	DLG5	Isoform 4 of disks large homolog 5	Q8TDM6-4	0.182434	0.153091	-1.19167	Down	0.0142002
99	TAF10	Transcription initiation factor tfiid subunit 10 (fragment)	A0A087WWP5	0.186959	0.146374	-1.27726	Down	0.0142945
1808	DKC1	H/aca ribonucleoprotein complex subunit 4	O60832	0.18669	0.153933	-1.2128	Down	0.014326
2746	RBMX	Rna-binding motif protein, x chromosome	P38159	0.176742	0.145673	-1.21328	Down	0.0143699
4087	AEBP1	Adipocyte enhancer-binding protein 1	Q8IUX7	0.183767	0.153142	-1.19997	Down	0.0145216
3065	PRPS1	Ribose-phosphate pyrophosphokinase 1	P60891	0.176411	0.150784	-1.16995	Down	0.0146069
601	CTNNB1	Catenin beta-1	B4DGU4	0.181934	0.151715	-1.19919	Down	0.014699
3618	SKIV2L	Helicase ski2w	Q15477	0.178886	0.152885	-1.17007	Down	0.0149668
2663	DNAJA1	Dnaj homolog subfamily a member 1	P31689	0.177505	0.150418	-1.18008	Down	0.0150125
3505	GIT2	Arf gtpase-activating protein git2	Q14161	0.182796	0.147082	-1.24282	Down	0.0151071
1601	PODXL	Isoform 2 of podocalyxin	O00592-2	0.177716	0.148887	-1.19363	Down	0.0153853
2612	NDUFS1	Isoform 4 of nadh-ubiquinone oxidoreductase 75 kda subunit, mitochondrial	P28331-4	0.17919	0.150981	-1.18684	Down	0.0154167
708	IGF1R	Tyrosine-protein kinase receptor	C9J5X1	0.184867	0.150151	-1.23121	Down	0.0155739
2998	RARS	Arginine--trna ligase, cytoplasmic	P54136	0.175952	0.154368	-1.13982	Down	0.0156562
2141	MYL1	Isoform mlc3 of myosin light chain 1/3, skeletal muscle isoform	P05976-2	0.178315	0.150016	-1.18864	Down	0.0157877
2907	GNAQ	Guanine nucleotide-binding protein g(q) subunit alpha	P50148	0.175656	0.154012	-1.14053	Down	0.0158303
3599	RAB35	Ras-related protein rab-35	Q15286	0.172074	0.150111	-1.14631	Down	0.0161651
1630	TCERG1	Isoform 2 of transcription elongation regulator 1	O14776-2	0.178209	0.161439	-1.10387	Down	0.0162805
61	HNRNPDL	Heterogeneous nuclear ribonucleoprotein d-like	A0A087WUK2	0.182532	0.150244	-1.2149	Down	0.0162842
4863	ATP13A3	Probable cation-transporting atpase 13a3	Q9H7F0	0.147255	0.186079	1.26365	Up	0.016429
3135	CNBP	Isoform 2 of cellular nucleic acid-binding protein	P62633-2	0.151127	0.176966	1.17097	Up	0.0165299
2529	GLDC	Glycine dehydrogenase (decarboxylating), mitochondrial	P23378	0.180952	0.147482	-1.22694	Down	0.0165706
3667	IFI16	Isoform 2 of gamma-interferon-inducible protein 16	Q16666-2	0.176389	0.149367	-1.18091	Down	0.0166711
3908	TTC37	Tetratricopeptide repeat protein 37	Q6PGP7	0.171885	0.152904	-1.12413	Down	0.0167271
2274	LAMC1	Laminin subunit gamma-1	P11047	0.177069	0.154365	-1.14708	Down	0.0168464
1821	ROCK2	Rho-associated protein kinase 2	O75116	0.174776	0.153587	-1.13796	Down	0.0168601
1846	LRCH4	Leucine-rich repeat and calponin homology domain-containing protein 4	O75427	0.181065	0.153927	-1.17631	Down	0.0170156
3668	DECR1	Isoform 2 of 2,4-dienoyl-coa reductase, mitochondrial	Q16698-2	0.179141	0.152258	-1.17656	Down	0.0170571
845	SKP1	S-phase kinase-associated protein 1	E5RJR5	0.175346	0.155432	-1.12812	Down	0.0171034
3274	DSC2	Desmocollin-2	Q02487	0.184777	0.152899	-1.20849	Down	0.0171043
5346	ACOT9	Isoform 3 of acyl-coenzyme a thioesterase 9, mitochondrial	Q9Y305-3	0.178904	0.155873	-1.14775	Down	0.0171091
2356	NID1	Nidogen-1	P14543	0.177037	0.154261	-1.14765	Down	0.0171409
1733	NCK2	Cytoplasmic protein nck2	O43639	0.184568	0.153476	-1.20258	Down	0.0171693
1181	GNG2	Guanine nucleotide-binding protein subunit gamma	G3V3J9	0.178728	0.141263	-1.26521	Down	0.0173532
3683	INF2	Isoform 2 of inverted formin-2	Q27J81-2	0.177447	0.155339	-1.14232	Down	0.0173567
2262	COX5B	Cytochrome c oxidase subunit 5b, mitochondrial	P10606	0.189747	0.146411	-1.29599	Down	0.0174343
5003	LIN7C	Protein lin-7 homolog c	Q9NUP9	0.178683	0.158396	-1.12808	Down	0.0175133
2655	SDHA	Succinate dehydrogenase [ubiquinone] flavoprotein subunit, mitochondrial	P31040	0.176904	0.154413	-1.14566	Down	0.0175368
1828	DNAJC13	Dnaj homolog subfamily c member 13	O75165	0.180017	0.150311	-1.19763	Down	0.0176536
1318	COX5A	Cytochrome c oxidase subunit 5a, mitochondrial	H3BNX8	0.184731	0.145728	-1.26764	Down	0.0176749
2671	STIP1	Stress-induced-phosphoprotein 1	P31948	0.178053	0.154024	-1.15601	Down	0.0180013
2440	RPL7	60s ribosomal protein l7	P18124	0.183873	0.149569	-1.22936	Down	0.0183881
2433	PSMC3	26s protease regulatory subunit 6a	R4GNH3	0.177069	0.155612	-1.13789	Down	0.0184201
193	WDR18	Wd repeat-containing protein 18 (fragment)	U3KQC1	0.176687	0.154934	-1.1404	Down	0.0184506
4071	NDUFA11	Nadh dehydrogenase [ubiquinone] 1 alpha subcomplex subunit 11	Q86Y39	0.182984	0.152162	-1.20256	Down	0.0185363
3066	S100A10	Protein s100-a10	P60903	0.176511	0.155236	-1.13705	Down	0.018676
3845	ARID2	Isoform 2 of at-rich interactive domain-containing protein 2	Q68CP9-3	0.180598	0.144772	-1.24747	Down	0.0187259
3714	ANO6	Isoform 3 of anoctamin-6	Q4KMQ2-3	0.177496	0.153037	-1.15982	Down	0.0187282
2723	PSMC2	26s protease regulatory subunit 7	P35998	0.175262	0.155131	-1.12976	Down	0.0189559
2365	DARS	Aspartate--trna ligase, cytoplasmic	P14868	0.174297	0.154168	-1.13057	Down	0.018984
3342	SLFN5	Schlafen family member 5	Q08AF3	0.18551	0.149669	-1.23947	Down	0.019267
1081	CPSF7	Cleavage and polyadenylation-specificity factor subunit 7 (fragment)	F5H669	0.185357	0.148041	-1.25207	Down	0.019379
5435	F11R	Junctional adhesion molecule a	Q9Y624	0.173785	0.155084	-1.12059	Down	0.0193797
2428	DDX5	Probable atp-dependent rna helicase ddx5	P17844	0.182152	0.149719	-1.21663	Down	0.0194872
384	AIM1	Absent in melanoma 1 protein	A0A0J9YWL0	0.174173	0.151095	-1.15274	Down	0.0195327
2887	PSMB3	Proteasome subunit beta type-3	P49720	0.179811	0.153033	-1.17498	Down	0.0195755
2448	RCC1	Regulator of chromosome condensation	P18754	0.152792	0.178171	1.1661	Up	0.0195987
2733	RPL4	60s ribosomal protein l4	P36578	0.182506	0.147111	-1.2406	Down	0.0198845
2934	RAB13	Ras-related protein rab-13	P51153	0.189687	0.153082	-1.23912	Down	0.019914
5421	TRPV2	Transient receptor potential cation channel subfamily v member 2	Q9Y5S1	0.18502	0.146054	-1.26679	Down	0.0199937
3975	CYFIP1	Cytoplasmic fmr1-interacting protein 1	Q7L576	0.180801	0.152063	-1.18899	Down	0.0200639
3559	ZNF638	Zinc finger protein 638	Q14966	0.174751	0.149889	-1.16587	Down	0.0201427
1559	MYO1C	Isoform 3 of unconventional myosin-ic	O00159-3	0.183521	0.149813	-1.225	Down	0.0203577
163	NDUFA5	Nadh dehydrogenase [ubiquinone] 1 alpha subcomplex subunit 5	A0A087X1G1	0.185779	0.14513	-1.28009	Down	0.0205856
1164	CPSF6	Cleavage and polyadenylation-specificity factor subunit 6	F8WJN3	0.162071	0.177553	1.09553	Up	0.0205899
1538	BRD4	Bromodomain-containing protein 4 (fragment)	M0QZD9	0.182608	0.15172	-1.20358	Down	0.0207293
3622	TGFBI	Transforming growth factor-beta-induced protein ig-h3	Q15582	0.151678	0.177789	1.17215	Up	0.0208114
4628	ARID3A	At-rich interactive domain-containing protein 3a	Q99856	0.178948	0.155319	-1.15213	Down	0.0208131
5178	DKFZp566H1924	Neuroplastin (fragment)	Q9UFM8	0.178376	0.151942	-1.17398	Down	0.0209766
3705	TIMM50	Mitochondrial import inner membrane translocase subunit tim50	Q3ZCQ8	0.175962	0.153464	-1.1466	Down	0.0209909
3022	HADHB	Trifunctional enzyme subunit beta, mitochondrial	P55084	0.184012	0.149357	-1.23202	Down	0.0210162
4844	EPB41L1	Isoform 4 of band 4.1-like protein 1	Q9H4G0-4	0.147797	0.181776	1.2299	Up	0.021078
2893	RBM25	Rna-binding protein 25	P49756	0.181643	0.151631	-1.19792	Down	0.0210839
4010	IRF2BP2	Isoform 2 of interferon regulatory factor 2-binding protein 2	Q7Z5L9-2	0.150273	0.183061	1.21819	Up	0.0212721
5386	ATP6V0A2	V-type proton atpase 116 kda subunit a isoform 2	Q9Y487	0.185032	0.148301	-1.24768	Down	0.0213254
2391	ITGB4	Isoform beta-4a of integrin beta-4	P16144-2	0.173853	0.155919	-1.11502	Down	0.0213771
1348	ESYT2	Extended synaptotagmin-2 (fragment)	H7BXI1	0.173865	0.160523	-1.08311	Down	0.0215645
4620	NAPG	Gamma-soluble nsf attachment protein	Q99747	0.179223	0.151667	-1.18169	Down	0.0216513
1118	TFCP2	Alpha-globin transcription factor cp2 (fragment)	F8VWL0	0.179785	0.153549	-1.17087	Down	0.0216924
3952	TMTC3	Isoform 2 of transmembrane and tpr repeat-containing protein 3	Q6ZXV5-2	0.179963	0.152516	-1.17997	Down	0.0217169
4834	PTPN23	Tyrosine-protein phosphatase non-receptor type 23	Q9H3S7	0.180007	0.158468	-1.13592	Down	0.0217271
1939	NDUFC2	Isoform 4 of nadh dehydrogenase [ubiquinone] 1 subunit c2	O95298-2	0.187673	0.146061	-1.28489	Down	0.0217785
5159	EXTL2	Exostosin-like 2	Q9UBQ6	0.184817	0.152525	-1.21171	Down	0.0218528
3392	CSTF3	Cleavage stimulation factor subunit 3	Q12996	0.179571	0.150623	-1.19219	Down	0.0218983
5387	TLN1	Talin-1	Q9Y490	0.173664	0.156465	-1.10992	Down	0.0219269
1668	POLR1C	Dna-directed rna polymerases i and iii subunit rpac1	O15160	0.17281	0.145773	-1.18548	Down	0.0221037
3803	GPR158	Probable g-protein coupled receptor 158	Q5T848	0.184467	0.148867	-1.23914	Down	0.0221111
3227	RHOG	Rho-related gtp-binding protein rhog	P84095	0.179701	0.147876	-1.21521	Down	0.022191
5339	THRAP3	Thyroid hormone receptor-associated protein 3	Q9Y2W1	0.175852	0.155839	-1.12842	Down	0.0222032
1923	NDUFB6	Nadh dehydrogenase [ubiquinone] 1 beta subcomplex subunit 6	O95139	0.186147	0.143671	-1.29565	Down	0.0222192
3891	MRPL14	39s ribosomal protein l14, mitochondrial	Q6P1L8	0.185675	0.15186	-1.22268	Down	0.0222437
2659	PRKAR2B	Camp-dependent protein kinase type ii-beta regulatory subunit	P31323	0.181224	0.152766	-1.18628	Down	0.0223196
3526	RBM39	Isoform 2 of rna-binding protein 39	Q14498-2	0.18062	0.148793	-1.2139	Down	0.0225261
2364	HNRNPL	Heterogeneous nuclear ribonucleoprotein l	P14866	0.177586	0.151047	-1.1757	Down	0.022611
4934	NOP10	H/aca ribonucleoprotein complex subunit 3	Q9NPE3	0.189099	0.149356	-1.2661	Down	0.0227357
3764	COLEC12	Collectin-12	Q5KU26	0.182192	0.144981	-1.25666	Down	0.0229237
2963	HNRNPA3	Heterogeneous nuclear ribonucleoprotein a3	P51991	0.17976	0.152603	-1.17796	Down	0.0229956
2991	CTSC	Dipeptidyl peptidase 1	P53634	0.182152	0.145197	-1.25452	Down	0.0232662
429	CDC73	Parafibromin	A0A1B0GUB2	0.165371	0.150275	-1.10045	Down	0.0235339
9	PSMA2	Proteasome subunit alpha type	A0A024RA52	0.180998	0.152007	-1.19073	Down	0.0235695
2881	SRP9	Signal recognition particle 9 kda protein	P49458	0.176533	0.159513	-1.1067	Down	0.0236007
515	TP53BP1	Tumor suppressor p53-binding protein 1	A6NNK5	0.176499	0.153272	-1.15154	Down	0.0236252
3757	ELMO2	Engulfment and cell motility protein 2	Q5JVZ5	0.18581	0.14581	-1.27433	Down	0.0236313
3730	GLE1	Nucleoporin gle1	Q53GS7	0.149263	0.18229	1.22127	Up	0.0236321
4831	TMX1	Thioredoxin-related transmembrane protein 1	Q9H3N1	0.184991	0.150277	-1.231	Down	0.0236799
5349	SH3GLB1	Endophilin-b1	Q9Y371	0.18185	0.155428	-1.17	Down	0.0238532
3480	SPTAN1	Spectrin alpha chain, non-erythrocytic 1	Q13813	0.180652	0.145449	-1.24203	Down	0.0240373
1845	PRPF40A	Isoform 2 of pre-mrna-processing factor 40 homolog a	O75400-2	0.179724	0.156425	-1.14895	Down	0.024149
2560	LAMA1	Laminin subunit alpha-1	P25391	0.184182	0.142815	-1.28965	Down	0.0242066
2758	IL6ST	Interleukin-6 receptor subunit beta	P40189	0.185765	0.145022	-1.28094	Down	0.0242969
2750	EIF4A3	Eukaryotic initiation factor 4a-iii	P38919	0.178934	0.150883	-1.18591	Down	0.0243548
3204	PRKDC	Dna-dependent protein kinase catalytic subunit	P78527	0.176255	0.15448	-1.14096	Down	0.0243905
4133	MICU2	Calcium uptake protein 2, mitochondrial	Q8IYU8	0.180039	0.153294	-1.17447	Down	0.0245048
1847	MTX2	Isoform 2 of metaxin-2	O75431-2	0.18223	0.154323	-1.18084	Down	0.024522
1613	NDUFAB1	Acyl carrier protein, mitochondrial	O14561	0.187174	0.145899	-1.2829	Down	0.0245709
4791	NAT10	Isoform 2 of rna cytidine acetyltransferase	Q9H0A0-2	0.178851	0.154065	-1.16088	Down	0.0247094
4417	TBRG4	Protein tbrg4	Q969Z0	0.182425	0.143444	-1.27175	Down	0.0247205
2350	MIF	Macrophage migration inhibitory factor	P14174	0.142772	0.185603	1.3	Up	0.0248281
4473	DYNLL2	Dynein light chain 2, cytoplasmic	Q96FJ2	0.184861	0.146596	-1.26102	Down	0.0249855
171	EEF1D	Elongation factor 1-delta (fragment)	E9PK01	0.181071	0.151363	-1.19627	Down	0.0249974
3918	CSPG4	Chondroitin sulfate proteoglycan 4	Q6UVK1	0.17857	0.149889	-1.19135	Down	0.0250131
609		Cdna flj60124, highly similar to mitochondrial dicarboxylate carrier	B4DLN1	0.184688	0.14545	-1.26977	Down	0.0251144
1592	PSMD14	26s proteasome non-atpase regulatory subunit 14	O00487	0.181985	0.149981	-1.21339	Down	0.0251161
1453	FBXL20	F-box and leucine-rich repeat protein 20, isoform cra_a	J3KTA1	0.181932	0.150536	-1.20856	Down	0.0252388
2228	CLTA	Isoform non-brain of clathrin light chain a	P09496-2	0.18735	0.146822	-1.27604	Down	0.0252487
2305	COL6A2	Collagen alpha-2(vi) chain	P12110	0.176644	0.152212	-1.16052	Down	0.0254829
1569	PSMD12	26s proteasome non-atpase regulatory subunit 12	O00232	0.177608	0.151639	-1.17126	Down	0.0255062
1578	MATN2	Isoform 2 of matrilin-2	O00339-2	0.180466	0.149154	-1.20994	Down	0.0256306
3163	RPS27A	Ubiquitin-40s ribosomal protein s27a	P62979	0.180687	0.148513	-1.21664	Down	0.0256856
3253	SPTBN1	Spectrin beta chain, non-erythrocytic 1	Q01082	0.180927	0.14752	-1.22646	Down	0.0257166
1140	FAM162A	Protein fam162a	F8W7Q4	0.184437	0.148896	-1.2387	Down	0.0257783
19	IGHA2	Ig alpha-2 chain c region (fragment)	A0A075B6N7	0.148661	0.184672	1.24223	Up	0.0258098
1769	SMARCA5	Swi/snf-related matrix-associated actin-dependent regulator of chromatin subfamily a member 5	O60264	0.180846	0.153083	-1.18136	Down	0.0258117
3675	NDUFA9	Nadh dehydrogenase [ubiquinone] 1 alpha subcomplex subunit 9, mitochondrial	Q16795	0.185961	0.150481	-1.23578	Down	0.0258685
3067	CDC42	Cell division control protein 42 homolog	P60953	0.175113	0.158109	-1.10755	Down	0.0259149
4706	MLST8	Isoform 4 of target of rapamycin complex subunit lst8	Q9BVC4-5	0.150259	0.183447	1.22087	Up	0.026091
5300	C14orf166	Upf0568 protein c14orf166	Q9Y224	0.176791	0.156145	-1.13223	Down	0.0261779
2716	MYH11	Myosin-11	P35749	0.17999	0.151154	-1.19078	Down	0.0262993
3033	FCGRT	Igg receptor fcrn large subunit p51	P55899	0.185133	0.149736	-1.23639	Down	0.0263676
5408	SUPT16H	Fact complex subunit spt16	Q9Y5B9	0.177791	0.153292	-1.15982	Down	0.0263768
3279	NUCB1	Nucleobindin-1	Q02818	0.177204	0.14844	-1.19378	Down	0.0263772
2096	OAT	Ornithine aminotransferase, mitochondrial	P04181	0.18533	0.148188	-1.25064	Down	0.0266944
898	MRPL3	39s ribosomal protein l3, mitochondrial (fragment)	E9PF06	0.181467	0.151867	-1.19491	Down	0.0266985
5294	SMC3	Structural maintenance of chromosomes protein 3	Q9UQE7	0.172598	0.15967	-1.08097	Down	0.026707
1412	AFDN	Afadin	J3KN01	0.174332	0.154466	-1.12861	Down	0.0268056
2646	PPIF	Peptidyl-prolyl cis-trans isomerase f, mitochondrial	P30405	0.180026	0.15078	-1.19397	Down	0.0270062
5378	NOC2L	Nucleolar complex protein 2 homolog	Q9Y3T9	0.182474	0.147652	-1.23584	Down	0.0274053
1869	RP2	Protein xrp2	O75695	0.185352	0.144515	-1.28258	Down	0.0274648
3054	CD81	Cd81 antigen	P60033	0.181046	0.15336	-1.18053	Down	0.0274802
306	EMILIN1	Emilin-1	A0A0C4DFX3	0.183027	0.147292	-1.24262	Down	0.0276448
3082	ACTR1A	Alpha-centractin	P61163	0.177619	0.151471	-1.17263	Down	0.0277639
79	ITSN2	Intersectin-2	A0A087WVF7	0.180664	0.148817	-1.214	Down	0.0278827
4000	MON2	Isoform 2 of protein mon2 homolog	Q7Z3U7-2	0.158375	0.176265	1.11296	Up	0.0279023
1974	PTBP3	Isoform 1 of polypyrimidine tract-binding protein 3	O95758-1	0.144108	0.179018	1.24226	Up	0.0279268
1032	TUBGCP2	Gamma-tubulin complex component	F2Z2B9	0.173653	0.149187	-1.16399	Down	0.0279304
5352	DHRS7	Isoform 2 of dehydrogenase/reductase sdr family member 7	Q9Y394-2	0.174125	0.146405	-1.18934	Down	0.0279647
5080	CISD1	Cdgsh iron-sulfur domain-containing protein 1	Q9NZ45	0.184958	0.144727	-1.27798	Down	0.028002
3005	ATP1B3	Sodium/potassium-transporting atpase subunit beta-3	P54709	0.173248	0.15309	-1.13167	Down	0.0280032
4383	OSTF1	Osteoclast-stimulating factor 1	Q92882	0.180955	0.149286	-1.21214	Down	0.0280282
4351	UBXN4	Ubx domain-containing protein 4	Q92575	0.177089	0.153414	-1.15433	Down	0.0280937
262	IVD	Isovaleryl-coa dehydrogenase, mitochondrial	A0A0A0MT83	0.186823	0.145278	-1.28597	Down	0.0281675
2568	PSMA3	Isoform 2 of proteasome subunit alpha type-3	P25788-2	0.178049	0.150312	-1.18453	Down	0.0283014
3425	SRSF6	Isoform srp55-3 of serine/arginine-rich splicing factor 6	Q13247-3	0.182058	0.152291	-1.19547	Down	0.0283566
1101	METTL7A	Methyltransferase-like protein 7a (fragment)	F8VQX6	0.178379	0.150496	-1.18527	Down	0.0285181
2608	ABCD3	Atp-binding cassette sub-family d member 3	P28288	0.182887	0.144148	-1.26874	Down	0.0285389
50	TMEM230	Transmembrane protein 230 (fragment)	Q5JWB9	0.187499	0.145834	-1.28571	Down	0.0285731
2314	CKMT1A	Creatine kinase u-type, mitochondrial	P12532	0.183413	0.1489	-1.23178	Down	0.0288656
2940	SMARCA4	Smarca4 isoform 2	Q9HBD4	0.179867	0.154117	-1.16708	Down	0.0289247
1076	TUBA1C	Tubulin alpha chain	F5H5D3	0.178686	0.15006	-1.19076	Down	0.0291186
4683	PI4K2A	Phosphatidylinositol 4-kinase type 2-alpha	Q9BTU6	0.180499	0.15376	-1.1739	Down	0.0292741
2349	HSD3B1	3 beta-hydroxysteroid dehydrogenase/delta 5-->4-isomerase type 1	P14060	0.145819	0.184902	1.26803	Up	0.0293434
4663	ERP44	Endoplasmic reticulum resident protein 44	Q9BS26	0.146663	0.184029	1.25478	Up	0.0294957
4577	CLCC1	Isoform 3 of chloride channel clic-like protein 1	Q96S66-3	0.182637	0.151207	-1.20787	Down	0.0297172
2871	RPL34	60s ribosomal protein l34	P49207	0.183939	0.143007	-1.28622	Down	0.0299098
2911	MMP14	Matrix metalloproteinase-14	P50281	0.180905	0.158868	-1.13871	Down	0.0299597
2187	THBS1	Thrombospondin-1	P07996	0.177067	0.15497	-1.14259	Down	0.0301099
1884	DYSF	Isoform 11 of dysferlin	O75923-11	0.182822	0.150413	-1.21547	Down	0.0302023
5062	STAB1	Stabilin-1	Q9NY15	0.176505	0.14903	-1.18436	Down	0.0302852
1355	CIT	Citron rho-interacting kinase (fragment)	H7BYJ3	0.182853	0.15048	-1.21514	Down	0.0303428
2567	PSMA1	Proteasome subunit alpha type-1	P25786	0.174118	0.152771	-1.13973	Down	0.030476
1661	NPC1	Niemann-pick c1 protein	O15118	0.173238	0.156277	-1.10853	Down	0.0305984
5198	SEPT9	Isoform 7 of septin-9	Q9UHD8-7	0.178335	0.151578	-1.17652	Down	0.0310909
2769	HADHA	Trifunctional enzyme subunit alpha, mitochondrial	P40939	0.184529	0.147772	-1.24874	Down	0.031195
1859	SF3B1	Splicing factor 3b subunit 1	O75533	0.175214	0.158317	-1.10673	Down	0.0312713
1885	BCAS2	Pre-mrna-splicing factor spf27	O75934	0.174475	0.154936	-1.12612	Down	0.0313204
3361	PMPCA	Mitochondrial-processing peptidase subunit alpha	Q10713	0.174459	0.15262	-1.1431	Down	0.0314677
1492	EVPL	Envoplakin	K7EKI0	0.181997	0.151336	-1.20261	Down	0.0315632
4371	TFAP2C	Isoform 2 of transcription factor ap-2 gamma	Q92754-2	0.185412	0.151868	-1.22087	Down	0.0317081
1554	KIF2A	Isoform 2 of kinesin-like protein kif2a	O00139-2	0.148082	0.181888	1.22829	Up	0.0318081
5040	NHP2	H/aca ribonucleoprotein complex subunit 2	Q9NX24	0.183229	0.153114	-1.19668	Down	0.0318685
1452	SEPT4	Septin-4	J3KSZ7	0.187187	0.144919	-1.29166	Down	0.0319806
599		Cdna flj60496	B4DGG1	0.182946	0.152189	-1.20209	Down	0.0319881
2207	SNRPB2	U2 small nuclear ribonucleoprotein b''	P08579	0.174153	0.15262	-1.14109	Down	0.0319929
4595	PSMB7	Proteasome subunit beta type-7	Q99436	0.175857	0.152912	-1.15005	Down	0.0321772
2811	NAMPT	Nicotinamide phosphoribosyltransferase	P43490	0.183408	0.148108	-1.23834	Down	0.0322714
2450	ATP5J	Atp synthase-coupling factor 6, mitochondrial	P18859	0.178357	0.152242	-1.17153	Down	0.0322966
2031	KNG1	Isoform lmw of kininogen-1	P01042-2	0.148523	0.178387	1.20108	Up	0.0323586
5113	CXXC1	Cxxc-type zinc finger protein 1	Q9P0U4	0.153796	0.172941	1.12448	Up	0.0325179
1227	DPM1	Dolichol-phosphate mannosyltransferase subunit 1	Q5QPK2	0.179328	0.154699	-1.15921	Down	0.0325884
2219	SNRPA	U1 small nuclear ribonucleoprotein a	P09012	0.178792	0.154904	-1.15421	Down	0.0326391
3405	EIF2B5	Translation initiation factor eif-2b subunit epsilon	Q13144	0.180218	0.153116	-1.177	Down	0.032907
4259	SLC35B2	Isoform 3 of adenosine 3'-phospho 5'-phosphosulfate transporter 1	Q8TB61-3	0.181004	0.147611	-1.22622	Down	0.0329675
1663	DEGS1	Sphingolipid delta(4)-desaturase des1	O15121	0.18594	0.147394	-1.26152	Down	0.0330484
4677	COPS4	Cop9 signalosome complex subunit 4	Q9BT78	0.175573	0.156936	-1.11875	Down	0.0330929
918	HCLS1	Hematopoietic lineage cell-specific protein	E7EVW7	0.177771	0.149408	-1.18984	Down	0.0331831
3039	ATP5I	Atp synthase subunit e, mitochondrial	P56385	0.175921	0.153301	-1.14756	Down	0.0331902
3123	SNRPE	Small nuclear ribonucleoprotein e	P62304	0.181078	0.15022	-1.20542	Down	0.0332168
3500	TRIM29	Tripartite motif-containing protein 29	Q14134	0.175559	0.154132	-1.13902	Down	0.0332912
3907	TMEM88	Transmembrane protein 88	Q6PEY1	0.181954	0.141287	-1.28784	Down	0.0333927
2700	RFC1	Isoform 2 of replication factor c subunit 1	P35251-2	0.182756	0.150577	-1.2137	Down	0.0334128
3707	GLYR1	Isoform 2 of putative oxidoreductase glyr1	Q49A26-2	0.174629	0.155423	-1.12357	Down	0.0334433
3166	TRA2B	Isoform 3 of transformer-2 protein homolog beta	P62995-3	0.175018	0.155468	-1.12575	Down	0.0334457
1690	BCAT2	Branched-chain-amino-acid aminotransferase, mitochondrial	O15382	0.148735	0.176694	1.18798	Up	0.0336524
3278	PLOD1	Procollagen-lysine,2-oxoglutarate 5-dioxygenase 1	Q02809	0.175153	0.15056	-1.16334	Down	0.0337682
1333	ARMC5	Armadillo repeat-containing protein 5 (fragment)	H3BS74	0.182348	0.145397	-1.25414	Down	0.033815
776	SYPL1	Synaptophysin-like protein 1	C9JYN0	0.177858	0.14721	-1.20819	Down	0.0338255
3535	ITPR1	Isoform 4 of inositol 1,4,5-trisphosphate receptor type 1	Q14643-4	0.182354	0.151096	-1.20687	Down	0.0339371
2111	ATP1A1	Isoform 4 of sodium/potassium-transporting atpase subunit alpha-1	P05023-4	0.174308	0.155871	-1.11828	Down	0.0340785
323	CD276	Cd276 antigen	A0A0C4DGH0	0.17376	0.153197	-1.13423	Down	0.0341261
4122	PNPLA6	Isoform 5 of neuropathy target esterase	Q8IY17-5	0.158115	0.175	1.10679	Up	0.0341285
4040	GPAT4	Glycerol-3-phosphate acyltransferase 4	Q86UL3	0.187387	0.145946	-1.28395	Down	0.0342078
1837	H2AFY	Isoform 1 of core histone macro-h2a.1	O75367-2	0.175369	0.155754	-1.12594	Down	0.0343327
1524	DCAKD	Dephospho-coa kinase domain-containing protein (fragment)	K7ESP4	0.171212	0.147537	-1.16047	Down	0.0343438
3439	DYNC1I2	Isoform 2c of cytoplasmic dynein 1 intermediate chain 2	Q13409-3	0.175903	0.149124	-1.17957	Down	0.0345134
2604	PSMA5	Proteasome subunit alpha type-5	P28066	0.18231	0.150877	-1.20833	Down	0.0345996
1445	SS18	Protein ssxt	J3KRP6	0.180875	0.152458	-1.1864	Down	0.0346011
2588	FKBP2	Peptidyl-prolyl cis-trans isomerase fkbp2	P26885	0.150909	0.176525	1.16975	Up	0.0346593
4358	GCN1	Eif-2-alpha kinase activator gcn1	Q92616	0.172062	0.157038	-1.09567	Down	0.0350114
2865	CSNK1A1	Isoform 3 of casein kinase i isoform alpha	P48729-3	0.182213	0.148717	-1.22523	Down	0.0351034
1993	TOMM40	Isoform 2 of mitochondrial import receptor subunit tom40 homolog	O96008-2	0.183246	0.149712	-1.22399	Down	0.0355137
3167	RAC1	Ras-related c3 botulinum toxin substrate 1	P63000	0.178829	0.15528	-1.15165	Down	0.0358028
2318	CDH1	Cadherin-1	P12830	0.176029	0.151684	-1.1605	Down	0.0358455
2695	CTNNA1	Catenin alpha-1	P35221	0.179251	0.151563	-1.18269	Down	0.0359437
2919	SERPINH1	Serpin h1	P50454	0.187307	0.145261	-1.28945	Down	0.0360532
2831	RPL21	60s ribosomal protein l21	P46778	0.186262	0.143622	-1.29689	Down	0.0362134
3824	MARC1	Mitochondrial amidoxime-reducing component 1	Q5VT66	0.182585	0.14526	-1.25696	Down	0.036295
5309	VSIG4	V-set and immunoglobulin domain-containing protein 4	Q9Y279	0.184078	0.145105	-1.26858	Down	0.0362982
3426	GRM1	Isoform beta of metabotropic glutamate receptor 1	Q13255-2	0.182629	0.150705	-1.21183	Down	0.0363773
3800	FAM162B	Protein fam162b	Q5T6X4	0.187002	0.147367	-1.26896	Down	0.0364894
1832	GBAS	Protein nipsnap homolog 2	O75323	0.181077	0.149717	-1.20946	Down	0.0365731
4053	HOOK3	Protein hook homolog 3	Q86VS8	0.17962	0.155491	-1.15518	Down	0.0365848
253	TAPBP	Tapasin	A0A0G2JKZ1	0.188855	0.150435	-1.25539	Down	0.0366905
1518	FARSA	Phenylalanine--trna ligase alpha subunit	K7ER00	0.17807	0.150944	-1.17971	Down	0.0368268
2276	HSPA8	Heat shock cognate 71 kda protein	P11142	0.182964	0.151682	-1.20624	Down	0.0368733
4450	KCTD12	Btb/poz domain-containing protein kctd12	Q96CX2	0.183766	0.151985	-1.20911	Down	0.037119
4756	DOCK9	Isoform 3 of dedicator of cytokinesis protein 9	Q9BZ29-3	0.172942	0.158753	-1.08937	Down	0.0372571
4965	MAN1C1	Mannosyl-oligosaccharide 1,2-alpha-mannosidase ic	Q9NR34	0.150056	0.180915	1.20565	Up	0.0373948
1910	SORBS2	Sorbin and sh3 domain-containing protein 2	O94875	0.178088	0.153699	-1.15868	Down	0.0374166
1403	BAIAP2	Brain-specific angiogenesis inhibitor 1-associated protein 2	I3L4C2	0.176911	0.15677	-1.12847	Down	0.0378815
576	ARHGEF7	Rho guanine nucleotide exchange factor 7	B1ALK7	0.181421	0.154578	-1.17366	Down	0.0380088
885	DST	Dystonin	E7ERU0	0.181178	0.150842	-1.20111	Down	0.0380198
2495	NF1	Isoform 1 of neurofibromin	P21359-2	0.186614	0.153961	-1.21209	Down	0.0383159
3107	TIMM10	Mitochondrial import inner membrane translocase subunit tim10	P62072	0.185295	0.152402	-1.21583	Down	0.0384653
2648	HLA-C	Hla class i histocompatibility antigen, cw-1 alpha chain	P30499	0.173704	0.154295	-1.1258	Down	0.0386357
5389	TCAF1	Isoform 2 of trpm8 channel-associated factor 1	Q9Y4C2-2	0.181231	0.147033	-1.23258	Down	0.0386488
5454	DYNC1LI1	Cytoplasmic dynein 1 light intermediate chain 1	Q9Y6G9	0.176855	0.154766	-1.14272	Down	0.0387009
1771	AQR	Intron-binding protein aquarius	O60306	0.179563	0.159382	-1.12662	Down	0.0388835
1961	SEC24B	Isoform 2 of protein transport protein sec24b	O95487-2	0.176805	0.157961	-1.1193	Down	0.0389083
5272	PSMD13	26s proteasome non-atpase regulatory subunit 13	Q9UNM6	0.177295	0.156968	-1.1295	Down	0.0389514
180	DOCK1	Dedicator of cytokinesis protein 1	A0A096LNH6	0.178668	0.151772	-1.17721	Down	0.0390089
2422	PRKACA	Camp-dependent protein kinase catalytic subunit alpha	P17612	0.173904	0.15342	-1.13352	Down	0.0397073
1990	NDUFB10	Nadh dehydrogenase [ubiquinone] 1 beta subcomplex subunit 10	O96000	0.178982	0.147828	-1.21075	Down	0.0399264
2850	PREP	Prolyl endopeptidase	P48147	0.173434	0.15706	-1.10425	Down	0.0399614
2293	UBL4A	Ubiquitin-like protein 4a	Q5HY81	0.174053	0.146317	-1.18956	Down	0.0401273
2434	TCP1	T-complex protein 1 subunit alpha	P17987	0.176725	0.156163	-1.13167	Down	0.0401799
3775	CEP170	Isoform 2 of centrosomal protein of 170 kda	Q5SW79-2	0.185942	0.147391	-1.26155	Down	0.0402128
3503	SAFB2	Scaffold attachment factor b2	Q14151	0.174701	0.154596	-1.13005	Down	0.0403639
2983	SLC25A1	Tricarboxylate transport protein, mitochondrial	P53007	0.180996	0.150708	-1.20097	Down	0.0404972
4652	FYCO1	Fyve and coiled-coil domain-containing protein 1	Q9BQS8	0.185768	0.145478	-1.27695	Down	0.0405455
1246	TMEM222	Transmembrane protein 222	H0Y8D0	0.183218	0.150115	-1.22052	Down	0.0405755
5356	SF3B6	Splicing factor 3b subunit 6	Q9Y3B4	0.172941	0.148451	-1.16497	Down	0.0406206
2113	ALDH2	Aldehyde dehydrogenase, mitochondrial	P05091	0.186227	0.147967	-1.25857	Down	0.0407053
3046	JAM2	Junctional adhesion molecule b	P57087	0.175669	0.152419	-1.15253	Down	0.0407077
4661	FAM213A	Isoform 2 of redox-regulatory protein fam213a	Q9BRX8-2	0.184065	0.150903	-1.21975	Down	0.0409631
3450	ROCK1	Rho-associated protein kinase 1	Q13464	0.1777	0.154263	-1.15193	Down	0.040998
1772	OPA1	Isoform 2 of dynamin-like 120 kda protein, mitochondrial	O60313-2	0.175073	0.153953	-1.13719	Down	0.0410924
4404	SCAMP4	Isoform 2 of secretory carrier-associated membrane protein 4	Q969E2-2	0.182121	0.149272	-1.22006	Down	0.0413464
1177	RPL18	60s ribosomal protein l18	G3V203	0.17395	0.146661	-1.18607	Down	0.0414843
2880	ALDH7A1	Isoform 2 of alpha-aminoadipic semialdehyde dehydrogenase	P49419-2	0.178001	0.155122	-1.14749	Down	0.0415715
3332	GOLGA3	Golgin subfamily a member 3	Q08378	0.176467	0.154792	-1.14003	Down	0.0416181
3074	RAB5B	Ras-related protein rab-5b	P61020	0.174914	0.157603	-1.10984	Down	0.0416753
2574	MSN	Moesin	P26038	0.173473	0.154605	-1.12204	Down	0.0417202
5243	NUP50	Isoform 2 of nuclear pore complex protein nup50	Q9UKX7-2	0.146659	0.183822	1.2534	Up	0.0417376
2877	CCT3	T-complex protein 1 subunit gamma	P49368	0.175263	0.155063	-1.13026	Down	0.0418431
1853	NDUFS3	Nadh dehydrogenase [ubiquinone] iron-sulfur protein 3, mitochondrial	O75489	0.180225	0.152191	-1.1842	Down	0.0418675
1135	HNRNPA1	Heterogeneous nuclear ribonucleoprotein a1	F8W6I7	0.175117	0.156135	-1.12157	Down	0.0418778
3113	RPS8	40s ribosomal protein s8	P62241	0.183925	0.148133	-1.24162	Down	0.041969
4747	FUT8	Alpha-(1,6)-fucosyltransferase	Q9BYC5	0.181438	0.156681	-1.15801	Down	0.0421205
3651	ADRM1	Proteasomal ubiquitin receptor adrm1	Q16186	0.183648	0.147424	-1.24571	Down	0.0424876
3263	PFKP	Isoform 2 of atp-dependent 6-phosphofructokinase, platelet type	Q01813-2	0.157957	0.175711	1.1124	Up	0.0425696
3133	RPL7A	60s ribosomal protein l7a	P62424	0.180668	0.15265	-1.18355	Down	0.0426404
1550	EMC10	Er membrane protein complex subunit 10	M0R2A0	0.185556	0.143839	-1.29002	Down	0.0427373
3680	ATP6V1F	V-type proton atpase subunit f	Q16864	0.185144	0.148189	-1.24938	Down	0.0428844
1984	CLIC3	Chloride intracellular channel protein 3	O95833	0.14376	0.180049	1.25242	Up	0.0429318
3747	PITRM1	Isoform 3 of presequence protease, mitochondrial	Q5JRX3-3	0.181403	0.154709	-1.17254	Down	0.0431378
4954	MANBAL	Protein manbal	Q9NQG1	0.176643	0.1455	-1.21404	Down	0.0433141
3199	CCT2	T-complex protein 1 subunit beta	P78371	0.178991	0.154275	-1.1602	Down	0.0433674
4374	HDAC2	Isoform 2 of histone deacetylase 2	Q92769-3	0.178008	0.153187	-1.16203	Down	0.0434115
353	ARFGAP2	Adp-ribosylation factor gtpase-activating protein 2	A0A0D9SF70	0.185862	0.15008	-1.23843	Down	0.0434163
4227	NPEPL1	Isoform 2 of probable aminopeptidase npepl1	Q8NDH3-2	0.186864	0.147574	-1.26624	Down	0.0435166
2179	EPRS	Bifunctional glutamate/proline--trna ligase	P07814	0.174132	0.15652	-1.11252	Down	0.0435214
1590	HMGN4	High mobility group nucleosome-binding domain-containing protein 4	O00479	0.142525	0.184901	1.29732	Up	0.0438346
463	STMN1	Stathmin (fragment)	A2A2D0	0.186864	0.146469	-1.2758	Down	0.0439707
3818	RASIP1	Ras-interacting protein 1	Q5U651	0.17521	0.158271	-1.10703	Down	0.0441068
2431	LGALS3	Galectin-3	P17931	0.183337	0.147672	-1.24151	Down	0.0441714
105	NDUFA10	Nadh dehydrogenase [ubiquinone] 1 alpha subcomplex subunit 10, mitochondrial	A0A087WXC5	0.182552	0.150973	-1.20917	Down	0.0443488
2953	CLCN5	H(+)/cl(-) exchange transporter 5	P51795	0.182701	0.151476	-1.20614	Down	0.0444393
1830	GGCT	Gamma-glutamylcyclotransferase	O75223	0.189347	0.14605	-1.29645	Down	0.0444483
2715	DEK	Protein dek	P35659	0.172111	0.160337	-1.07343	Down	0.0445769
1906	MYO1D	Unconventional myosin-id	O94832	0.177792	0.150416	-1.182	Down	0.0447788
1110	BAZ2A	Bromodomain adjacent to zinc finger domain protein 2a	J3KPG5	0.164396	0.150699	-1.09089	Down	0.0447924
3340	SSRP1	Fact complex subunit ssrp1	Q08945	0.174472	0.151444	-1.15206	Down	0.0449076
4205	COLGALT1	Procollagen galactosyltransferase 1	Q8NBJ5	0.176381	0.152179	-1.15903	Down	0.044923
4090	PLD3	Phospholipase d3	Q8IV08	0.159822	0.177339	1.10961	Up	0.0450413
3280	RPL6	60s ribosomal protein l6	Q02878	0.18503	0.145828	-1.26882	Down	0.045135
2225	HMGB1	High mobility group protein b1	P09429	0.187218	0.145501	-1.28671	Down	0.0452616
405	PHF14	Phd finger protein 14	A0A0U1RRH6	0.185893	0.14744	-1.2608	Down	0.0454453
4911	EPB41L5	Isoform 2 of band 4.1-like protein 5	Q9HCM4-2	0.181477	0.155622	-1.16615	Down	0.0457882
3968	TRMT10C	Mitochondrial ribonuclease p protein 1	Q7L0Y3	0.175859	0.15055	-1.16811	Down	0.04613
4902	TMEM165	Transmembrane protein 165	Q9HC07	0.186527	0.144752	-1.2886	Down	0.0461937
2001	GLUD1	Glutamate dehydrogenase 1, mitochondrial	P00367	0.175926	0.154105	-1.14159	Down	0.0464096
1167	NDUFV1	Nadh dehydrogenase (ubiquinone) flavoprotein 1, 51kda, isoform cra_c	G3V0I5	0.180054	0.150147	-1.19918	Down	0.0464727
2338	ALAD	Delta-aminolevulinic acid dehydratase	P13716	0.178701	0.149605	-1.19449	Down	0.0464866
5112	SENP1	Isoform 2 of sentrin-specific protease 1	Q9P0U3-2	0.183095	0.150239	-1.21869	Down	0.0465237
2582	S100A4	Protein s100-a4	P26447	0.183439	0.147941	-1.23994	Down	0.0466264
2282	DBT	Lipoamide acyltransferase component of branched-chain alpha-keto acid dehydrogenase complex, mitochondrial	P11182	0.18205	0.154792	-1.1761	Down	0.0475022
3762	CRNKL1	Crooked neck-like protein 1	Q5JY65	0.179311	0.150125	-1.19441	Down	0.0475898
4947	LUC7L	Isoform 2 of putative rna-binding protein luc7-like 1	Q9NQ29-2	0.183738	0.145155	-1.2658	Down	0.0476988
1477	TMCO1	Calcium load-activated calcium channel	J9JIE6	0.152682	0.167572	1.09752	Up	0.0477443
4692	TUBB6	Tubulin beta-6 chain	Q9BUF5	0.176643	0.157461	-1.12182	Down	0.0477546
2579	RPL13	60s ribosomal protein l13	P26373	0.18546	0.143148	-1.29558	Down	0.0478121
1116	PACS2	Phosphofurin acidic cluster sorting protein 2	F8VW41	0.154978	0.178355	1.15084	Up	0.0478406
5121	RCC2	Protein rcc2	Q9P258	0.180422	0.154664	-1.16654	Down	0.0478428
2576	DDX6	Probable atp-dependent rna helicase ddx6	P26196	0.176986	0.155658	-1.13702	Down	0.0479362
2798	PRCP	Lysosomal pro-x carboxypeptidase	P42785	0.173348	0.146686	-1.18176	Down	0.0479655
2984	DAPK1	Death-associated protein kinase 1	P53355	0.156116	0.174301	1.11648	Up	0.047993
1727	EPB41L2	Band 4.1-like protein 2	O43491	0.177941	0.151246	-1.17651	Down	0.0481891
697	EEF1E1	Eukaryotic translation elongation factor 1 epsilon-1 (fragment)	H0YAL7	0.179076	0.149661	-1.19654	Down	0.0483483
4675	ALG1	Chitobiosyldiphosphodolichol beta-mannosyltransferase	Q9BT22	0.183714	0.149689	-1.2273	Down	0.0484035
1070	TSG101	Tumor susceptibility gene 101 protein	F5H442	0.1783	0.152936	-1.16585	Down	0.0487641
1375	EBNA1BP2	Ebna1 binding protein 2, isoform cra_d	H7C2Q8	0.179219	0.149527	-1.19857	Down	0.0488939
370	GBA	Glucosylceramidase	A0A0G2JNZ5	0.149528	0.184921	1.2367	Up	0.0489769
3820	VPS53	Isoform 4 of vacuolar protein sorting-associated protein 53 homolog	Q5VIR6-4	0.177332	0.149643	-1.18504	Down	0.0494037
5061	GAR1	Isoform 2 of h/aca ribonucleoprotein complex subunit 1	Q9NY12-2	0.185285	0.153888	-1.20403	Down	0.0496807
2011	EGFR	Epidermal growth factor receptor	P00533	0.176911	0.158067	-1.11922	Down	0.0498721
41	GRIPAP1	Grip1-associated protein 1	A0A087WT45	0.177277	0.148556	-1.19334	Down	0.0499149
3336	DMTN	Isoform 2 of dematin	Q08495-2	0.196617	0.128284	-1.53267	Down	0.050034
3241	SLC25A3	Isoform b of phosphate carrier protein, mitochondrial	Q00325-2	0.183197	0.150232	-1.21943	Down	0.0500943
2257	HIST1H1E	Histone h1.4	P10412	0.125643	0.206061	1.64005	Up	0.0503007
5056	TRMT1	Isoform 2 of trna (guanine(26)-n(2))-dimethyltransferase	Q9NXH9-2	0.182446	0.150887	-1.20915	Down	0.0504193
0	SERPINB6	Serpin b6	A0A024QZX5	0.179538	0.154616	-1.16119	Down	0.0504671
107	RPL17	60s ribosomal protein l17 (fragment)	A0A087WXM6	0.183671	0.149686	-1.22704	Down	0.0505299
3737	ZNF326	Dbird complex subunit znf326	Q5BKZ1	0.195206	0.138127	-1.41324	Down	0.0505741
3760	MED23	Mediator of rna polymerase ii transcription subunit 23	Q5JWT2	0.151361	0.181972	1.20224	Up	0.0509793
4196	BANP	Isoform 3 of protein banp	Q8N9N5-3	0.189146	0.144187	-1.31181	Down	0.0510923
3287	CENPC	Centromere protein c	Q03188	0.19687	0.136463	-1.44267	Down	0.0511002
4601	PAFAH2	Platelet-activating factor acetylhydrolase 2, cytoplasmic	Q99487	0.161311	0.172022	1.0664	Up	0.0512143
3464	IQGAP2	Ras gtpase-activating-like protein iqgap2	Q13576	0.17538	0.157454	-1.11385	Down	0.0513372
1799	SNX2	Sorting nexin-2	O60749	0.175017	0.154528	-1.13259	Down	0.0514356
2972	STAT2	Isoform 2 of signal transducer and activator of transcription 2	P52630-4	0.181241	0.148288	-1.22222	Down	0.0515681
1751	SLC25A20	Mitochondrial carnitine/acylcarnitine carrier protein	O43772	0.176695	0.152792	-1.15644	Down	0.0517958
3209	DLK1	Protein delta homolog 1	P80370	0.186092	0.146025	-1.27438	Down	0.0519463
1581	SLC33A1	Acetyl-coenzyme a transporter 1	O00400	0.184269	0.146873	-1.25462	Down	0.0519592
653	TPCN1	Two pore calcium channel protein 1	B7Z3R2	0.182795	0.150538	-1.21428	Down	0.0519985
3213	MRPS10	28s ribosomal protein s10, mitochondrial	P82664	0.19193	0.141404	-1.35732	Down	0.0520753
2789	SKIV2L2	Superkiller viralicidic activity 2-like 2	P42285	0.174145	0.154143	-1.12976	Down	0.0522769
1790	EXOC3	Isoform 2 of exocyst complex component 3	O60645-2	0.167875	0.155598	-1.0789	Down	0.0522855
695	SRI	Sorcin	C9J0K6	0.153618	0.177807	1.15746	Up	0.052352
3112	PSMC5	Isoform 2 of 26s protease regulatory subunit 8	P62195-2	0.180246	0.153614	-1.17337	Down	0.0524561
2575	PTPN3	Tyrosine-protein phosphatase non-receptor type 3	P26045	0.185585	0.149346	-1.24265	Down	0.0525276
5039	NDUFB11	Nadh dehydrogenase [ubiquinone] 1 beta subcomplex subunit 11, mitochondrial	Q9NX14	0.183391	0.146932	-1.24814	Down	0.0525758
4970	AAAS	Aladin	Q9NRG9	0.175631	0.160417	-1.09484	Down	0.0525946
631	RBPMS	Rna-binding protein with multiple-splicing (fragment)	H0YBU9	0.187974	0.145359	-1.29317	Down	0.0532866
1193	NDUFA4L2	Nadh dehydrogenase [ubiquinone] 1 alpha subcomplex subunit 4-like 2	G3V560	0.190618	0.142715	-1.33565	Down	0.0534372
341		Uncharacterized protein (fragment)	A0A0J9YWU9	0.142743	0.19059	1.33519	Up	0.0534679
4396	ARHGEF2	Rho guanine nucleotide exchange factor 2	V9GYM8	0.181765	0.151863	-1.1969	Down	0.0535113
313	USP34	Ubiquitin carboxyl-terminal hydrolase 34 (fragment)	A0A0C4DG73	0.201151	0.132183	-1.52176	Down	0.0535414
3644	ADIPOQ	Adiponectin	Q15848	0.222925	0.110408	-2.0191	Down	0.0536027
972	MRPL16	39s ribosomal protein l16, mitochondrial (fragment)	E9PI14	0.204472	0.128861	-1.58676	Down	0.0536068
2691	SHMT2	Isoform 3 of serine hydroxymethyltransferase, mitochondrial	P34897-3	0.180872	0.151532	-1.19362	Down	0.0536109
4163	EHBP1L1	Eh domain-binding protein 1-like protein 1	Q8N3D4	0.181146	0.152187	-1.19029	Down	0.0536593
2599	APEX1	Dna-(apurinic or apyrimidinic site) lyase	P27695	0.17968	0.152122	-1.18116	Down	0.0537415
1646	UQCRQ	Cytochrome b-c1 complex subunit 8	O14949	0.182704	0.153786	-1.18804	Down	0.053763
494	HN1L	Hematological and neurological-expressed 1-like protein (fragment)	H3BU16	0.18685	0.146484	-1.27557	Down	0.0538342
2418	GJA1	Gap junction alpha-1 protein	P17302	0.184651	0.148682	-1.24192	Down	0.0541161
5195	LIMA1	Lim domain and actin-binding protein 1	Q9UHB6	0.1773	0.156597	-1.13221	Down	0.0542232
1338	STUB1	E3 ubiquitin-protein ligase chip (fragment)	H3BTA3	0.206328	0.137943	-1.49574	Down	0.0543854
1932	LETM1	Letm1 and ef-hand domain-containing protein 1, mitochondrial	O95202	0.175618	0.154184	-1.13901	Down	0.0544618
4523	CHAMP1	Chromosome alignment-maintaining phosphoprotein 1	Q96JM3	0.182779	0.153516	-1.19062	Down	0.0545357
3499	DSG2	Desmoglein-2	Q14126	0.177442	0.155358	-1.14215	Down	0.0546065
2817	ACADSB	Isoform 2 of short/branched chain specific acyl-coa dehydrogenase, mitochondrial	P45954-2	0.183854	0.152063	-1.20906	Down	0.0549854
4910	MAGEE1	Melanoma-associated antigen e1	Q9HCI5	0.177842	0.157086	-1.13213	Down	0.0550901
2742	HPCAL1	Hippocalcin-like protein 1	P37235	0.146704	0.185561	1.26487	Up	0.055112
1327	HNRNPUL2-BSCL2	Hcg2044799	H3BQZ7	0.174352	0.155731	-1.11957	Down	0.0551773
3956	USP30	Ubiquitin carboxyl-terminal hydrolase 30	Q70CQ3	0.186172	0.147162	-1.26508	Down	0.055186
2520	MRC1	Macrophage mannose receptor 1	P22897	0.186115	0.146485	-1.27054	Down	0.0551943
2565	DNAJB2	Dnaj homolog subfamily b member 2	P25686	0.188607	0.155309	-1.2144	Down	0.0552051
1705	ADAM12	Disintegrin and metalloproteinase domain-containing protein 12	O43184	0.148344	0.180764	1.21854	Up	0.0552139
3472	TPBG	Trophoblast glycoprotein	Q13641	0.126864	0.207318	1.63417	Up	0.05527
3338	CD47	Isoform oa3-305 of leukocyte surface antigen cd47	Q08722-3	0.176499	0.155659	-1.13389	Down	0.0553484
1200	LAMB1	Laminin subunit beta-1	G3XAI2	0.179975	0.150026	-1.19962	Down	0.0553606
1413	KIAA0368	Proteasome-associated protein ecm29 homolog	J3KN16	0.171154	0.160953	-1.06338	Down	0.0557134
2120	SERPINE1	Isoform 2 of plasminogen activator inhibitor 1	P05121-2	0.144842	0.19605	1.35355	Up	0.0557363
488	BPNT1	3'(2'),5'-bisphosphate nucleotidase 1	A6NF51	0.153732	0.179601	1.16827	Up	0.0557468
3078	UBE2N	Ubiquitin-conjugating enzyme e2 n	P61088	0.177559	0.153513	-1.15664	Down	0.0557531
4204	GOLM1	Isoform 2 of golgi membrane protein 1	Q8NBJ4-2	0.18406	0.147787	-1.24544	Down	0.0558151
4273	PLEKHO2	Pleckstrin homology domain-containing family o member 2	Q8TD55	0.17203	0.149493	-1.15076	Down	0.0559223
4239	FLAD1	Isoform 3 of fad synthase	Q8NFF5-3	0.141204	0.192129	1.36065	Up	0.0560832
2514	HNRNPA2B1	Heterogeneous nuclear ribonucleoproteins a2/b1	P22626	0.176219	0.156214	-1.12806	Down	0.0560951
2339	F3	Tissue factor	P13726	0.182486	0.149686	-1.21913	Down	0.0561038
2794	LIFR	Leukemia inhibitory factor receptor	P42702	0.185622	0.147712	-1.25665	Down	0.0561167
1062	PIGB	Gpi mannosyltransferase 3	H3BRK6	0.189862	0.143471	-1.32334	Down	0.0561169
2888	PSMB2	Proteasome subunit beta type-2	P49721	0.177321	0.153774	-1.15312	Down	0.0561494
2030	CST3	Cystatin-c	P01034	0.176584	0.15507	-1.13874	Down	0.0562328
3986	PHF5A	Phd finger-like domain-containing protein 5a	Q7RTV0	0.174979	0.146137	-1.19736	Down	0.0563533
1979	BAG2	Bag family molecular chaperone regulator 2	O95816	0.187697	0.141462	-1.32684	Down	0.0564345
3219	HTRA4	Serine protease htra4	P83105	0.12929	0.209027	1.61673	Up	0.0565254
2090	CAT	Catalase	P04040	0.179942	0.155196	-1.15945	Down	0.0568536
2103	GAPDH	Glyceraldehyde-3-phosphate dehydrogenase	P04406	0.147302	0.182009	1.23562	Up	0.0569711
4570	MCCC1	Methylcrotonoyl-coa carboxylase subunit alpha, mitochondrial	Q96RQ3	0.178023	0.150209	-1.18517	Down	0.0570031
5398	AFG3L2	Afg3-like protein 2	Q9Y4W6	0.174993	0.158858	-1.10157	Down	0.0570184
3134	POLR2G	Dna-directed rna polymerase ii subunit rpb7	P62487	0.181769	0.150343	-1.20903	Down	0.0570858
1010	ARHGEF12	Rho guanine nucleotide exchange factor 12	E9PMR6	0.182545	0.152781	-1.19482	Down	0.057486
3495	NID2	Nidogen-2	Q14112	0.181747	0.151587	-1.19896	Down	0.0575718
1479	HIGD1B	Hig1 domain family member 1b	K7EID5	0.188153	0.140711	-1.33716	Down	0.0576122
2155	NPM1	Nucleophosmin	P06748	0.181211	0.154293	-1.17446	Down	0.0579361
218	MYO6	Unconventional myosin-vi	A0A0A0MRM8	0.176775	0.151984	-1.16311	Down	0.058207
1172	API5	Apoptosis inhibitor 5	G3V1C3	0.176657	0.157215	-1.12366	Down	0.0582346
62	PEG10	Retrotransposon-derived protein peg10	A0A087WZG9	0.185347	0.149982	-1.23579	Down	0.0587474
2532	GCSH	Glycine cleavage system h protein, mitochondrial	P23434	0.180575	0.152566	-1.18358	Down	0.0587969
303	DLG1	Disks large homolog 1	A0A0C4DFT3	0.176179	0.157443	-1.119	Down	0.0588537
4105	WDFY1	Wd repeat and fyve domain-containing protein 1	Q8IWB7	0.17259	0.151476	-1.13939	Down	0.0588778
3989	PID1	Isoform 4 of ptb-containing, cubilin and lrp1-interacting protein	Q7Z2X4-4	0.18445	0.148883	-1.2389	Down	0.0589633
5444	GMEB1	Isoform 2 of glucocorticoid modulatory element-binding protein 1	Q9Y692-2	0.191159	0.142174	-1.34454	Down	0.0592883
4974	UBQLN4	Ubiquilin-4	Q9NRR5	0.188459	0.144875	-1.30084	Down	0.0594778
2762	RPL13A	60s ribosomal protein l13a	P40429	0.177569	0.149129	-1.19071	Down	0.0594919
4527	PDLIM2	Pdz and lim domain protein 2	Q96JY6	0.150266	0.185258	1.23287	Up	0.0595271
5316	AKAP2	Isoform 4 of a-kinase anchor protein 2	Q9Y2D5-6	0.172039	0.161779	-1.06342	Down	0.0596596
2484	LMNB1	Lamin-b1	P20700	0.173918	0.156688	-1.10996	Down	0.0598646
2948	HSD17B4	Peroxisomal multifunctional enzyme type 2	P51659	0.174582	0.151713	-1.15074	Down	0.059998
1088	ASH2L	Set1/ash2 histone methyltransferase complex subunit ash2	F5H8F7	0.179073	0.151437	-1.18249	Down	0.060112
925	C16orf62	Upf0505 protein c16orf62	E7EWW0	0.17906	0.149688	-1.19622	Down	0.0601491
870	NDUFV2	Nadh dehydrogenase [ubiquinone] flavoprotein 2, mitochondrial	E7EPT4	0.180641	0.150815	-1.19776	Down	0.0602301
1928	NDUFA7	Nadh dehydrogenase [ubiquinone] 1 alpha subcomplex subunit 7	O95182	0.18093	0.150333	-1.20353	Down	0.0603689
4352	NDRG1	Protein ndrg1	Q92597	0.152209	0.172653	1.13432	Up	0.060485
5126	TENM3	Teneurin-3	Q9P273	0.173777	0.153181	-1.13446	Down	0.0608399
2707	MYH9	Myosin-9	P35579	0.174691	0.156578	-1.11568	Down	0.0608613
424	ATP6AP2	Renin receptor	A0A1B0GVC7	0.157746	0.180908	1.14683	Up	0.0608669
1021	FAT3	Protocadherin fat 3	E9PQ73	0.179804	0.153529	-1.17114	Down	0.0609615
129	RXRG	Retinoic acid receptor rxr-gamma	A0A087WZ88	0.134724	0.198609	1.47419	Up	0.0609806
3556	GOLGB1	Isoform 3 of golgin subfamily b member 1	Q14789-3	0.174576	0.155895	-1.11983	Down	0.0610007
1730	DENR	Density-regulated protein	O43583	0.175059	0.155247	-1.12761	Down	0.0610456
4983	TOMM22	Mitochondrial import receptor subunit tom22 homolog	Q9NS69	0.176845	0.143373	-1.23346	Down	0.0611441
1121	SMARCC2	Swi/snf complex subunit smarcc2	F8VXC8	0.177681	0.154741	-1.14825	Down	0.061183
830	PROSC	Proline synthase co-transcribed bacterial homolog protein (fragment)	E5RG77	0.190573	0.141655	-1.34533	Down	0.0612586
83	MTHFD1L	Monofunctional c1-tetrahydrofolate synthase, mitochondrial	A0A087WVM4	0.148923	0.187308	1.25776	Up	0.0612907
917	SQLE	Squalene monooxygenase	E7EVQ6	0.184122	0.155515	-1.18395	Down	0.0614577
2681	RPL9	60s ribosomal protein l9	P32969	0.178362	0.152029	-1.17321	Down	0.0616523
1571	SUPT5H	Isoform 2 of transcription elongation factor spt5	O00267-2	0.174466	0.153439	-1.13704	Down	0.0616987
5204	TMEM2	Transmembrane protein 2	Q9UHN6	0.175053	0.157114	-1.11418	Down	0.0617607
4364	MRPS31	28s ribosomal protein s31, mitochondrial	Q92665	0.17978	0.150308	-1.19608	Down	0.0618365
3360	BST2	Bone marrow stromal antigen 2	Q10589	0.181816	0.156909	-1.15874	Down	0.0618744
66	TMCO3	Transmembrane and coiled-coil domain-containing protein 3 (fragment)	A0A087WUP6	0.19527	0.138063	-1.41435	Down	0.0619849
3879	SLC25A24	Calcium-binding mitochondrial carrier protein scamc-1	Q6NUK1	0.174117	0.152943	-1.13844	Down	0.0620168
4779	PITHD1	Pith domain-containing protein 1	Q9GZP4	0.147535	0.179521	1.2168	Up	0.0620341
2167	ANXA2	Annexin a2	P07355	0.174583	0.156717	-1.11401	Down	0.0621132
275	TTN	Titin	A0A0A0MTS7	0.180224	0.15368	-1.17272	Down	0.0621168
2416	PRKCA	Protein kinase c alpha type	P17252	0.17697	0.144448	-1.22515	Down	0.0621812
2752	RPL3	60s ribosomal protein l3	P39023	0.180931	0.15025	-1.2042	Down	0.0622291
4632	PKP2	Isoform 1 of plakophilin-2	Q99959-2	0.176557	0.155965	-1.13204	Down	0.0623763
4933	EXOSC4	Exosome complex component rrp41	Q9NPD3	0.186979	0.146355	-1.27757	Down	0.0624636
3791	IBA57	Putative transferase caf17, mitochondrial	Q5T440	0.176382	0.154552	-1.14124	Down	0.0627144
1591	NDUFA4	Cytochrome c oxidase subunit ndufa4	O00483	0.186963	0.146594	-1.27538	Down	0.0628677
4605	LGMN	Isoform 3 of legumain	Q99538-3	0.181177	0.153431	-1.18083	Down	0.0630168
3158	RPL10A	60s ribosomal protein l10a	P62906	0.184191	0.146041	-1.26123	Down	0.0630395
3318	C1QBP	Complement component 1 q subcomponent-binding protein, mitochondrial	Q07021	0.176353	0.154331	-1.14269	Down	0.0632103
2072	FN1	Isoform 7 of fibronectin	P02751-7	0.102113	0.231221	2.26437	Up	0.0634134
1784	SORBS3	Vinexin	O60504	0.176159	0.157783	-1.11647	Down	0.0636133
3860	MCTP2	Isoform 2 of multiple c2 and transmembrane domain-containing protein 2	Q6DN12-2	0.197363	0.14644	-1.34774	Down	0.063676
1319	HEXA	Beta-hexosaminidase	H3BP20	0.175883	0.150229	-1.17076	Down	0.0637278
1129	YEATS4	Yeats domain-containing protein 4	F8W0J4	0.195428	0.137905	-1.41712	Down	0.0638512
3769	PLEKHA1	Pleckstrin homology domain-containing family a member 1	Q5RGS4	0.148192	0.185141	1.24934	Up	0.0639763
1553	AGPS	Alkyldihydroxyacetonephosphate synthase, peroxisomal	O00116	0.179811	0.151483	-1.18701	Down	0.0640532
1812	MMP20	Matrix metalloproteinase-20	O60882	0.191544	0.141789	-1.3509	Down	0.064117
4686	FUCA2	Plasma alpha-l-fucosidase	Q9BTY2	0.178659	0.149733	-1.19319	Down	0.0642231
3620	TAF5	Isoform short of transcription initiation factor tfiid subunit 5	Q15542-2	0.189134	0.144199	-1.31161	Down	0.0642363
603	RABEP2	Rab gtpase-binding effector protein 2	B4DHR0	0.143681	0.185599	1.29174	Up	0.0643001
1583	SAP18	Histone deacetylase complex subunit sap18	X6RAL5	0.176398	0.152466	-1.15697	Down	0.0645134
2102	TUBB4A	Tubulin beta-4a chain	P04350	0.20597	0.127363	-1.61719	Down	0.0647571
5787	SLIT2	Slit homolog 2 protein	X6R3P0	0.182574	0.147483	-1.23793	Down	0.0648338
3148	RPS26	40s ribosomal protein s26	P62854	0.184607	0.150708	-1.22493	Down	0.0649049
5350	LUC7L2	Isoform 2 of putative rna-binding protein luc7-like 2	Q9Y383-2	0.17715	0.155306	-1.14065	Down	0.0649065
309	ARSA	Arylsulfatase a	A0A0C4DFZ2	0.154147	0.181538	1.17769	Up	0.0650613
2252	RAP2A	Ras-related protein rap-2a	P10114	0.186386	0.147745	-1.26154	Down	0.0651372
3671	ATP2B3	Isoform zg of plasma membrane calcium-transporting atpase 3	Q16720-8	0.18223	0.151104	-1.20599	Down	0.0653012
2956	VAMP7	Isoform 3 of vesicle-associated membrane protein 7	P51809-3	0.182161	0.151344	-1.20362	Down	0.0653267
2483	M6PR	Cation-dependent mannose-6-phosphate receptor	P20645	0.179727	0.156465	-1.14867	Down	0.0653341
2830	RPL5	60s ribosomal protein l5	P46777	0.180407	0.149973	-1.20294	Down	0.0655569
2069	C9	Complement component c9	P02748	0.134767	0.201354	1.49409	Up	0.0656384
5452	ARFGEF1	Brefeldin a-inhibited guanine nucleotide-exchange protein 1	Q9Y6D6	0.168929	0.150998	-1.11875	Down	0.0658212
3963	PGAP1	Isoform 3 of gpi inositol-deacylase	Q75T13-3	0.189149	0.144185	-1.31185	Down	0.0659154
4140	RDH10	Retinol dehydrogenase 10	Q8IZV5	0.176357	0.151087	-1.16725	Down	0.0659192
4005	LIMS2	Isoform 3 of lim and senescent cell antigen-like-containing domain protein 2	Q7Z4I7-3	0.170547	0.145176	-1.17476	Down	0.0660476
3662	DBN1	Drebrin	Q16643	0.189938	0.145861	-1.30219	Down	0.0662112
4210	TXNDC5	Thioredoxin domain-containing protein 5	Q8NBS9	0.184459	0.147054	-1.25436	Down	0.0662362
3160	RPL8	60s ribosomal protein l8	P62917	0.185451	0.145734	-1.27253	Down	0.0662487
1835	ATP6V1G1	V-type proton atpase subunit g 1	O75348	0.180415	0.151364	-1.19193	Down	0.0662618
2121	SLC25A5	Adp/atp translocase 2	P05141	0.189544	0.145148	-1.30587	Down	0.066317
980	AIM1L	Absent in melanoma 1-like protein	E9PIR9	0.171279	0.15718	-1.0897	Down	0.0663455
949	CUL9	Cullin-9	E9PEZ1	0.180151	0.153182	-1.17606	Down	0.066357
1603	PPP6C	Serine/threonine-protein phosphatase 6 catalytic subunit	O00743	0.176156	0.156304	-1.12701	Down	0.0664099
1542	MYO9B	Unconventional myosin-ixb (fragment)	M0R300	0.171783	0.15295	-1.12314	Down	0.0664935
849	CALM1	Calmodulin	E7ETZ0	0.170967	0.161216	-1.06048	Down	0.066605
2845	QARS	Glutamine--trna ligase	P47897	0.18468	0.148653	-1.24236	Down	0.0666852
1165	STIM1	Stim1l	G0XQ39	0.179129	0.155076	-1.15511	Down	0.0667128
1058	PTPN4	Tyrosine-protein phosphatase non-receptor type 4 (fragment)	J3QT89	0.191517	0.141816	-1.35046	Down	0.066716
1222	DNM1L	Dynamin-1-like protein	G8JLD5	0.177017	0.154485	-1.14585	Down	0.0672522
1199	ZNF512	Zinc finger protein 512	G3XAG1	0.184696	0.147693	-1.25054	Down	0.0673269
3515	RCN2	Reticulocalbin-2	Q14257	0.183772	0.143934	-1.27678	Down	0.0674448
3919	CYP20A1	Cytochrome p450 20a1	Q6UW02	0.179798	0.158262	-1.13608	Down	0.0674504
3569	SEPT2	Septin-2	Q15019	0.17578	0.156309	-1.12457	Down	0.0675219
4123	DDX60	Probable atp-dependent rna helicase ddx60	Q8IY21	0.180563	0.148313	-1.21745	Down	0.0676549
3258	FABP5	Fatty acid-binding protein, epidermal	Q01469	0.188174	0.149199	-1.26123	Down	0.0676972
2890	YLPM1	Isoform 4 of ylp motif-containing protein 1	P49750-4	0.181304	0.156242	-1.16041	Down	0.0678049
4342	H1FX	Histone h1x	Q92522	0.186201	0.150695	-1.23561	Down	0.0680421
888	PTK2	Focal adhesion kinase 1 (fragment)	H0YBP1	0.17298	0.161127	-1.07356	Down	0.0681213
3477	ARFRP1	Adp-ribosylation factor-related protein 1	Q13795	0.143613	0.189721	1.32106	Up	0.0681855
5266	L1RE1	Line-1 retrotransposable element orf1 protein	Q9UN81	0.180665	0.156189	-1.15671	Down	0.0682215
3243	CDK6	Cyclin-dependent kinase 6	Q00534	0.184073	0.14926	-1.23324	Down	0.0685774
2774	MNDA	Myeloid cell nuclear differentiation antigen	P41218	0.181297	0.147088	-1.23257	Down	0.0688433
1293	ACSBG1	Long-chain-fatty-acid--coa ligase acsbg1 (fragment)	H0YMC3	0.187272	0.146062	-1.28214	Down	0.0689645
2939	SMARCA2	Isoform short of probable global transcription activator snf2l2	P51531-2	0.185316	0.155933	-1.18843	Down	0.0690188
1490	FOSB	Protein fosb	K7ERZ8	0.130278	0.203055	1.55863	Up	0.0692277
1695	ARPC5	Actin-related protein 2/3 complex subunit 5	O15511	0.174928	0.153675	-1.1383	Down	0.0693371
1289	ISLR	Immunoglobulin superfamily-containing leucine-rich repeat protein (fragment)	H0YN67	0.218677	0.114656	-1.90724	Down	0.0694565
2640	ECHS1	Enoyl-coa hydratase, mitochondrial	P30084	0.183663	0.151928	-1.20889	Down	0.0699334
4614	SDHC	Isoform 5 of succinate dehydrogenase cytochrome b560 subunit, mitochondrial	Q99643-5	0.185151	0.148182	-1.24948	Down	0.0700488
403	REEP3	Receptor expression-enhancing protein (fragment)	A0A0U1RR85	0.184154	0.149179	-1.23445	Down	0.0701746
4051	CAND1	Cullin-associated nedd8-dissociated protein 1	Q86VP6	0.170519	0.158729	-1.07428	Down	0.0702585
1393	NSF	Vesicle-fusing atpase	I3L0N3	0.180928	0.148857	-1.21545	Down	0.0703257
200	SUPT3H	Transcription initiation protein spt3 homolog	A0A1B0GTZ3	0.199502	0.133831	-1.4907	Down	0.0703666
3284	CAV1	Isoform 2 of caveolin-1	Q03135-2	0.234278	0.0990557	-2.36511	Down	0.0703679
2734	PGM1	Phosphoglucomutase-1	P36871	0.147246	0.182786	1.24137	Up	0.0706278
137	CADM1	Cell adhesion molecule 1	A0A087X105	0.151659	0.176044	1.16079	Up	0.0707513
5235	RALY	Rna-binding protein raly	Q9UKM9	0.182366	0.152061	-1.1993	Down	0.0708151
524	FMR1	Synaptic functional regulator fmr1	A8MQB8	0.179031	0.154588	-1.15811	Down	0.0709488
3609	SF3B3	Splicing factor 3b subunit 3	Q15393	0.172048	0.15692	-1.09641	Down	0.0710615
1852	GPC4	Glypican-4	O75487	0.179043	0.15232	-1.17544	Down	0.0710704
1448	MRPL58	Peptidyl-trna hydrolase ict1, mitochondrial (fragment)	J3KS15	0.180926	0.144189	-1.25478	Down	0.0711469
5069	COA4	Cytochrome c oxidase assembly factor 4 homolog, mitochondrial	Q9NYJ1	0.188641	0.144692	-1.30374	Down	0.0714725
2024	SERPINA1	Alpha-1-antitrypsin	P01009	0.137065	0.197165	1.43848	Up	0.0715602
3375	MAP4K2	Isoform 2 of mitogen-activated protein kinase kinase kinase kinase 2	Q12851-2	0.15304	0.180293	1.17807	Up	0.0715933
2191	GUSB	Isoform 3 of beta-glucuronidase	P08236-3	0.156641	0.177651	1.13413	Up	0.0716351
2862	PTDSS1	Phosphatidylserine synthase 1	P48651	0.191026	0.154563	-1.23591	Down	0.0717578
81	MUC1	Mucin-1	A0A087X061	0.124495	0.208839	1.67749	Up	0.072093
4001	MYH14	Myosin-14	Q7Z406	0.16949	0.157748	-1.07443	Down	0.0721832
2709	MYH10	Isoform 2 of myosin-10	P35580-2	0.187152	0.146182	-1.28027	Down	0.0723752
4508	TMEM141	Transmembrane protein 141	Q96I45	0.154625	0.178709	1.15576	Up	0.0723845
3302	CALD1	Isoform 4 of caldesmon	Q05682-4	0.189362	0.151301	-1.25155	Down	0.0725803
1897	NEBL	Isoform 2 of nebulette	O76041-2	0.154075	0.176714	1.14693	Up	0.0728002
3470	RAB31	Ras-related protein rab-31	Q13636	0.17761	0.158985	-1.11715	Down	0.0729816
5142	DPM3	Isoform 2 of dolichol-phosphate mannosyltransferase subunit 3	Q9P2X0-2	0.17819	0.149653	-1.19069	Down	0.0730682
4547	TIGD1	Tigger transposable element-derived protein 1	Q96MW7	0.190918	0.142416	-1.34057	Down	0.0731584
3169	GNAS	Isoform 3 of guanine nucleotide-binding protein g(s) subunit alpha isoforms short	P63092-3	0.124871	0.208462	1.66942	Up	0.0731837
4951	RTN4	Isoform 3 of reticulon-4	Q9NQC3-3	0.191699	0.139868	-1.37057	Down	0.0732973
5059	QPCTL	Isoform 2 of glutaminyl-peptide cyclotransferase-like protein	Q9NXS2-3	0.189838	0.146323	-1.29739	Down	0.0734483
1323		Uncharacterized protein (fragment)	H3BQ15	0.201554	0.131779	-1.52948	Down	0.0734915
2633	PRDX6	Peroxiredoxin-6	P30041	0.155592	0.181938	1.16933	Up	0.0734963
3652	CCDC6	Coiled-coil domain-containing protein 6	Q16204	0.174838	0.152678	-1.14514	Down	0.0736921
3716	AARD	Alanine and arginine-rich domain-containing protein	Q4LEZ3	0.146702	0.186631	1.27218	Up	0.0736976
3409	AIMP2	Aminoacyl trna synthase complex-interacting multifunctional protein 2	Q13155	0.177412	0.154804	-1.14604	Down	0.0738466
1168	CASP1	Caspase	G3V169	0.184691	0.147635	-1.251	Down	0.0740499
4207	UBAC2	Ubiquitin-associated domain-containing protein 2 (fragment)	X6R5E5	0.191109	0.146857	-1.30132	Down	0.0741369
3696	P3H1	Prolyl 3-hydroxylase 1	Q32P28	0.180364	0.146609	-1.23024	Down	0.0742461
109	ASNA1	Atpase asna1	A0A087WXS7	0.173102	0.149091	-1.16105	Down	0.0742778
1533	USF2	Upstream stimulatory factor 2 (fragment)	M0QXT0	0.188251	0.144972	-1.29853	Down	0.0744875
2530	WARS	Tryptophan--trna ligase, cytoplasmic	P23381	0.181137	0.151997	-1.19172	Down	0.0747266
4491	APIP	Methylthioribulose-1-phosphate dehydratase	S4R3D6	0.186574	0.14676	-1.27129	Down	0.0747393
1555	SGK1	Isoform 3 of serine/threonine-protein kinase sgk1	O00141-3	0.181856	0.148645	-1.22342	Down	0.0750002
3025	ADAR	Double-stranded rna-specific adenosine deaminase	P55265	0.174954	0.157259	-1.11252	Down	0.0750135
4418	MARC2	Mitochondrial amidoxime reducing component 2	Q969Z3	0.184234	0.148358	-1.24182	Down	0.0750966
1911	TMEM63A	Csc1-like protein 1	O94886	0.182354	0.140383	-1.29898	Down	0.0751222
3455	SQSTM1	Sequestosome-1	Q13501	0.202215	0.128118	-1.57835	Down	0.0751789
2193	HSP90AB1	Heat shock protein hsp 90-beta	P08238	0.175652	0.154406	-1.1376	Down	0.0752578
1422	TBL3	Transducin beta-like protein 3 (fragment)	J3KNP2	0.183224	0.15011	-1.2206	Down	0.0752691
2438	ITGB5	Integrin beta-5	P18084	0.17357	0.155106	-1.11904	Down	0.0757208
4254	COQ8A	Atypical kinase coq8a, mitochondrial	Q8NI60	0.143105	0.190229	1.3293	Up	0.0759262
2304	COL6A1	Collagen alpha-1(vi) chain	P12109	0.176696	0.154592	-1.14299	Down	0.0761166
2307	COL6A3	Collagen alpha-3(vi) chain	P12111	0.176881	0.153785	-1.15018	Down	0.0761299
1334	FANCA	Fanconi anemia group a protein (fragment)	H3BSA3	0.140602	0.192731	1.37076	Up	0.076223
258	SCAF8	Protein scaf8	A0A0A0MT33	0.188121	0.145213	-1.29548	Down	0.0764078
1264	KNL1	Protein casc5 (fragment)	H0YCZ2	0.199697	0.133636	-1.49433	Down	0.076414
3248	FKBP3	Peptidyl-prolyl cis-trans isomerase fkbp3	Q00688	0.183734	0.150006	-1.22484	Down	0.0764249
2701	RPL22	60s ribosomal protein l22	P35268	0.176692	0.156363	-1.13001	Down	0.0764789
3944	PLEKHG7	Pleckstrin homology domain-containing family g member 7	Q6ZR37	0.142721	0.190613	1.33556	Up	0.0765518
1282	AK1	Adenylate kinase isoenzyme 1 (fragment)	H0YID2	0.130054	0.203279	1.56303	Up	0.0766267
3275	RPL18A	60s ribosomal protein l18a	Q02543	0.179122	0.152288	-1.1762	Down	0.076629
5166	NXF1	Nuclear rna export factor 1	Q9UBU9	0.176867	0.159862	-1.10637	Down	0.076767
4366	NECTIN2	Isoform alpha of nectin-2	Q92692-2	0.178516	0.154269	-1.15717	Down	0.0770267
1382	ZMYND8	Protein kinase c-binding protein 1 (fragment)	H7C4X9	0.153079	0.191042	1.24799	Up	0.077075
483	CCDC88B	Isoform 2 of coiled-coil domain-containing protein 88b	A6NC98-2	0.181687	0.151646	-1.1981	Down	0.0771974
616	STK24	Serine/threonine-protein kinase 24	B4DR80	0.174251	0.159083	-1.09535	Down	0.0772172
5419	GTF3C3	General transcription factor 3c polypeptide 3	Q9Y5Q9	0.189537	0.143796	-1.3181	Down	0.0773723
5451	ARFGEF2	Brefeldin a-inhibited guanine nucleotide-exchange protein 2	Q9Y6D5	0.175214	0.152299	-1.15046	Down	0.0773738
2768	RFC3	Replication factor c subunit 3	P40938	0.18834	0.144993	-1.29895	Down	0.0776129
210	SNX6	Sorting nexin	A0A0A0MRI2	0.181754	0.156404	-1.16208	Down	0.0777039
3458	RIPK1	Isoform 2 of receptor-interacting serine/threonine-protein kinase 1	Q13546-2	0.194322	0.150758	-1.28896	Down	0.0777168
5286	TBC1D2B	Isoform 2 of tbc1 domain family member 2b	Q9UPU7-2	0.194717	0.140071	-1.39013	Down	0.0779534
2181	HSP90AA1	Heat shock protein hsp 90-alpha	P07900	0.172141	0.156375	-1.10082	Down	0.078095
1778	LY75	Isoform 3 of lymphocyte antigen 75	O60449-3	0.185303	0.153186	-1.20966	Down	0.0783355
3303	COL14A1	Collagen alpha-1(xiv) chain	Q05707	0.177479	0.153493	-1.15627	Down	0.0785766
3015	AIF1	Allograft inflammatory factor 1 (fragment)	Q5STX8	0.204272	0.134085	-1.52345	Down	0.0785802
5201	EGFL7	Epidermal growth factor-like protein 7	Q9UHF1	0.14821	0.182514	1.23146	Up	0.0786047
3916	SARM1	Sterile alpha and tir motif-containing protein 1	Q6SZW1	0.189642	0.143691	-1.31979	Down	0.0788168
394	CLDND1	Claudin domain-containing protein 1 (fragment)	D6RIU2	0.180651	0.152682	-1.18318	Down	0.0789155
5394	TLN2	Talin-2	Q9Y4G6	0.173731	0.15582	-1.11495	Down	0.0790664
3442	SNTB2	Beta-2-syntrophin	Q13425	0.171699	0.155423	-1.10472	Down	0.0791236
999	TTC9C	Tetratricopeptide repeat protein 9c (fragment)	H0YDR3	0.151443	0.18189	1.20105	Up	0.0793512
3960	IKBIP	Isoform 4 of inhibitor of nuclear factor kappa-b kinase-interacting protein	Q70UQ0-4	0.179474	0.150825	-1.18995	Down	0.079371
1890	FLOT1	Flotillin-1	O75955	0.17003	0.159107	-1.06865	Down	0.0797124
4151	CMTR1	Cap-specific mrna (nucleoside-2'-o-)-methyltransferase 1	Q8N1G2	0.175731	0.148949	-1.17981	Down	0.0797586
1805	PAGE4	P antigen family member 4	O60829	0.187815	0.142892	-1.31438	Down	0.0801936
3055	TPI1	Isoform 2 of triosephosphate isomerase	P60174-1	0.154238	0.180258	1.1687	Up	0.0803044
2003	GSR	Isoform cytoplasmic of glutathione reductase, mitochondrial	P00390-2	0.171875	0.156045	-1.10145	Down	0.0804452
4085	ARMC8	Isoform 7 of armadillo repeat-containing protein 8	Q8IUR7-7	0.177132	0.151881	-1.16626	Down	0.080637
2154	PYGL	Isoform 2 of glycogen phosphorylase, liver form	P06737-2	0.176358	0.156056	-1.13009	Down	0.0807425
774	FILIP1L	Filamin a-interacting protein 1-like (fragment)	C9JYJ6	0.180368	0.149257	-1.20844	Down	0.0809178
3256	SCN7A	Sodium channel protein type 7 subunit alpha	Q01118	0.11518	0.218153	1.89402	Up	0.0809811
2445	SON	Isoform d of protein son	P18583-5	0.187527	0.152775	-1.22747	Down	0.0810865
750	SMC6	Structural maintenance of chromosomes protein 6 (fragment)	C9JMN1	0.192579	0.140754	-1.36819	Down	0.0813816
3542	GSE1	Isoform 3 of genetic suppressor element 1	Q14687-3	0.179009	0.15364	-1.16512	Down	0.0814226
5301	RUVBL2	Ruvb-like 2	Q9Y230	0.172391	0.156801	-1.09942	Down	0.0814937
4763	EDEM3	Isoform 2 of er degradation-enhancing alpha-mannosidase-like protein 3	Q9BZQ6-2	0.186387	0.140218	-1.32927	Down	0.081499
2987	METAP1	Methionine aminopeptidase 1	P53582	0.179565	0.153795	-1.16757	Down	0.0815983
1804	PQBP1	Isoform 5 of polyglutamine-binding protein 1	O60828-5	0.173101	0.150979	-1.14652	Down	0.0816602
2616	LAP3	Isoform 2 of cytosol aminopeptidase	P28838-2	0.18134	0.148282	-1.22294	Down	0.0820399
2584	HMGB2	High mobility group protein b2	P26583	0.177869	0.151787	-1.17183	Down	0.082174
118	ZCCHC17	Nucleolar protein of 40 kda	A0A087WYF0	0.181867	0.151466	-1.20071	Down	0.0822641
3917	FIP1L1	Isoform 4 of pre-mrna 3'-end-processing factor fip1	Q6UN15-4	0.176578	0.147899	-1.19391	Down	0.0822759
4644	GRWD1	Glutamate-rich wd repeat-containing protein 1	Q9BQ67	0.175226	0.151548	-1.15624	Down	0.0823134
1889	ATP5H	Atp synthase subunit d, mitochondrial	O75947	0.177413	0.155883	-1.13812	Down	0.0824091
4773	LNP	Protein lunapark	Q9C0E8	0.152374	0.175841	1.15401	Up	0.082452
3973	PARS2	Probable proline--trna ligase, mitochondrial	Q7L3T8	0.191593	0.153364	-1.24927	Down	0.0824649
1456	SRSF1	Serine/arginine-rich-splicing factor 1	J3KTL2	0.175709	0.154375	-1.13819	Down	0.0825111
1364	ACTN4	Alpha-actinin-4 (fragment)	H7C144	0.200268	0.133066	-1.50503	Down	0.0825351
2489	PTMS	Parathymosin	P20962	0.187798	0.147829	-1.27037	Down	0.0826035
4216	FAM98A	Isoform 2 of protein fam98a	Q8NCA5-2	0.182208	0.151126	-1.20567	Down	0.0826431
3234	HSPG2	Basement membrane-specific heparan sulfate proteoglycan core protein	P98160	0.154861	0.175194	1.1313	Up	0.0828453
771	EPHA3	Ephrin type-a receptor 3	C9JXA2	0.187751	0.145583	-1.28965	Down	0.0830561
3929	ADAMTSL4	Adamts-like protein 4	Q6UY14	0.175009	0.158366	-1.10509	Down	0.0831057
2786	TMPO	Isoform gamma of lamina-associated polypeptide 2, isoforms beta/gamma	P42167-2	0.137806	0.195528	1.41887	Up	0.0832745
1674	KMO	Kynurenine 3-monooxygenase	O15229	0.192783	0.137063	-1.40652	Down	0.0833276
4504	DDRGK1	Ddrgk domain-containing protein 1	Q96HY6	0.176525	0.152883	-1.15464	Down	0.0839574
3625	TRAM1	Isoform 2 of translocating chain-associated membrane protein 1	Q15629-2	0.178368	0.154722	-1.15283	Down	0.0840003
3765	UCHL5	Ubiquitin carboxyl-terminal hydrolase	Q5LJA5	0.182784	0.153046	-1.19431	Down	0.0841055
3381	AIMP1	Aminoacyl trna synthase complex-interacting multifunctional protein 1	Q12904	0.177966	0.152025	-1.17064	Down	0.0841836
2009	HPRT1	Hypoxanthine-guanine phosphoribosyltransferase	P00492	0.178448	0.142886	-1.24888	Down	0.0842146
2578	U2AF2	Isoform 2 of splicing factor u2af 65 kda subunit	P26368-2	0.178168	0.155453	-1.14612	Down	0.0842428
689	CUTA	Protein cuta	C9IZG4	0.145321	0.188013	1.29378	Up	0.0846657
216	MTX1	Metaxin 1, isoform cra_b	A0A0A0MRK6	0.1788	0.153032	-1.16838	Down	0.0846904
3316	FMOD	Fibromodulin	Q06828	0.181551	0.151694	-1.19682	Down	0.0847218
3017	PSMD4	26s proteasome non-atpase regulatory subunit 4	P55036	0.177187	0.158307	-1.11926	Down	0.0847777
2342	HLA-E	Hla class i histocompatibility antigen, alpha chain e	Q6DU44	0.174365	0.149994	-1.16248	Down	0.0849764
29	SRGAP2	Slit-robo rho gtpase-activating protein 2	A0A075B7B5	0.174625	0.146779	-1.18971	Down	0.0851869
3124	SNRPF	Small nuclear ribonucleoprotein f	P62306	0.171991	0.151699	-1.13376	Down	0.0852479
3598	RABEP1	Rab gtpase-binding effector protein 1	Q15276	0.178986	0.155226	-1.15307	Down	0.0852981
2189	RHOC	Rho-related gtp-binding protein rhoc (fragment)	Q5JR08	0.179403	0.149194	-1.20248	Down	0.0855524
4369	HTRA1	Serine protease htra1	Q92743	0.145895	0.201483	1.38101	Up	0.0856209
2639	RPL12	60s ribosomal protein l12	P30050	0.175277	0.152782	-1.14724	Down	0.085622
5076	TECR	Very-long-chain enoyl-coa reductase	Q9NZ01	0.146644	0.183493	1.25128	Up	0.0856733
662	ACADM	Medium-chain-specific acyl-coa dehydrogenase, mitochondrial	B7Z9I1	0.17372	0.150346	-1.15547	Down	0.085872
5261	PRPF19	Pre-mrna-processing factor 19	Q9UMS4	0.173348	0.155793	-1.11268	Down	0.0858859
1515	UNK	Ring finger protein unkempt homolog (fragment)	K7EQ93	0.151331	0.182002	1.20267	Up	0.0859643
3129	SNRPD3	Isoform 2 of small nuclear ribonucleoprotein sm d3	P62318-2	0.174736	0.159468	-1.09574	Down	0.086075
694	ZC3HC1	Nuclear-interacting partner of alk	C9J0I9	0.154176	0.178643	1.1587	Up	0.0862624
5164	UBA2	Sumo-activating enzyme subunit 2	Q9UBT2	0.180877	0.147181	-1.22894	Down	0.0865347
552	MIEF1	Mitochondrial dynamics protein mid51	B0QY95	0.196703	0.13663	-1.43968	Down	0.0865778
3183	TPM4	Tropomyosin alpha-4 chain	P67936	0.178222	0.155082	-1.14921	Down	0.086606
3152	POLR2L	Dna-directed rna polymerases i, ii, and iii subunit rpabc5	P62875	0.181689	0.149072	-1.2188	Down	0.0866911
1864	SNRNP200	U5 small nuclear ribonucleoprotein 200 kda helicase	O75643	0.172416	0.155959	-1.10552	Down	0.08701
2589	STOM	Erythrocyte band 7 integral membrane protein	P27105	0.176536	0.155917	-1.13225	Down	0.087024
1903	TPPP	Tubulin polymerization-promoting protein	O94811	0.198317	0.135017	-1.46883	Down	0.0870253
4398	NINJ1	Ninjurin-1	Q92982	0.182011	0.151323	-1.2028	Down	0.0870961
4224	LSM14A	Isoform 3 of protein lsm14 homolog a	Q8ND56-3	0.181835	0.151498	-1.20024	Down	0.0872069
4689	LMF2	Isoform 2 of lipase maturation factor 2	Q9BU23-2	0.177726	0.151889	-1.1701	Down	0.0872171
3172	PPP2R2A	Serine/threonine-protein phosphatase 2a 55 kda regulatory subunit b alpha isoform	P63151	0.17645	0.151667	-1.16341	Down	0.0872388
2437	RPL35A	60s ribosomal protein l35a	P18077	0.177801	0.154296	-1.15233	Down	0.0872525
2251	FDX1	Adrenodoxin, mitochondrial	P10109	0.148948	0.174394	1.17084	Up	0.0872777
4081	HIST2H2AB	Histone h2a type 2-b	Q8IUE6	0.14683	0.182601	1.24363	Up	0.0875706
3299	SRSF11	Serine/arginine-rich-splicing factor 11 (fragment)	Q5T760	0.180878	0.154349	-1.17188	Down	0.0875823
4790	LSG1	Large subunit gtpase 1 homolog	Q9H089	0.190506	0.142827	-1.33382	Down	0.0876807
768	AHSG	Alpha-2-hs-glycoprotein	C9JV77	0.1504	0.179425	1.19299	Up	0.0881394
4086	RELL1	Relt-like protein 1	Q8IUW5	0.142038	0.191295	1.34678	Up	0.0882348
1401	WDR45B	Wd repeat domain phosphoinositide-interacting protein 3 (fragment)	I3L3A5	0.230243	0.103091	-2.2334	Down	0.0883548
4353	HSPH1	Isoform beta of heat shock protein 105 kda	Q92598-2	0.171302	0.15428	-1.11033	Down	0.0884841
2380	HPGD	15-hydroxyprostaglandin dehydrogenase [nad(+)]	P15428	0.142494	0.177019	1.24229	Up	0.0887475
2427	ENG	Isoform short of endoglin	P17813-2	0.144518	0.179691	1.24338	Up	0.0888157
2414	TMEM11	Transmembrane protein 11, mitochondrial	P17152	0.177328	0.149314	-1.18762	Down	0.0890137
2550	ATP5F1	Atp synthase f(0) complex subunit b1, mitochondrial	Q5QNZ2	0.177326	0.155642	-1.13932	Down	0.0890349
110	MYO5A	Unconventional myosin-va	A0A087WY00	0.182513	0.150592	-1.21197	Down	0.0890838
1872	SLC22A3	Solute carrier family 22 member 3	O75751	0.18764	0.14775	-1.26998	Down	0.0893643
10	BAT3	Hla-b associated transcript 3, isoform cra_a	A0A024RCR6	0.175928	0.15486	-1.13604	Down	0.089375
4264	TBC1D15	Isoform 2 of tbc1 domain family member 15	Q8TC07-2	0.171885	0.146487	-1.17338	Down	0.0895527
1471	MYL12A	Myosin regulatory light chain 12a	J3QRS3	0.173037	0.159653	-1.08383	Down	0.0897482
3214	MRPS35	28s ribosomal protein s35, mitochondrial	P82673	0.184976	0.146035	-1.26665	Down	0.0897627
5203	SLC7A8	Large neutral amino acids transporter small subunit 2	Q9UHI5	0.181406	0.151927	-1.19404	Down	0.0899126
877	YIPF3	Protein yipf3	E7EQR8	0.154239	0.175272	1.13637	Up	0.0900392
2795	LRPPRC	Leucine-rich ppr motif-containing protein, mitochondrial	P42704	0.175188	0.152595	-1.14806	Down	0.0901294
4409	YIPF5	Protein yipf5	Q969M3	0.185114	0.148219	-1.24892	Down	0.0902866
2299	IGF2R	Cation-independent mannose-6-phosphate receptor	P11717	0.171508	0.156776	-1.09397	Down	0.090298
723	SIDT2	Sid1 transmembrane family member 2	F5H8L4	0.187147	0.146186	-1.28019	Down	0.090497
4284	EPS8L3	Isoform 2 of epidermal growth factor receptor kinase substrate 8-like protein 3	Q8TE67-2	0.114799	0.216212	1.8834	Up	0.0905522
4147	NDUFAF2	Mimitin, mitochondrial	Q8N183	0.18129	0.151924	-1.19329	Down	0.0907381
3064	RPS20	40s ribosomal protein s20	P60866	0.186703	0.148247	-1.2594	Down	0.0908599
154	YTHDF3	Yth domain-containing family protein 3	A0A087X0Q1	0.183093	0.154898	-1.18203	Down	0.0910884
2512	ENPP1	Ectonucleotide pyrophosphatase/phosphodiesterase family member 1	P22413	0.188525	0.142023	-1.32742	Down	0.0912169
2382	CD46	Isoform k of membrane cofactor protein	P15529-15	0.12464	0.208693	1.67437	Up	0.0912193
2985	ARFIP1	Isoform a of arfaptin-1	P53367-2	0.184852	0.149192	-1.23902	Down	0.0914131
836	CPQ	Carboxypeptidase q (fragment)	E5RH35	0.188138	0.145195	-1.29576	Down	0.0914203
4919	ATP13A1	Isoform b of manganese-transporting atpase 13a1	Q9HD20-2	0.176403	0.154263	-1.14352	Down	0.0914721
4757	MRPL37	39s ribosomal protein l37, mitochondrial	S4R369	0.187696	0.150535	-1.24686	Down	0.0914873
1111	FKBP11	Peptidylprolyl isomerase	F8VU90	0.175788	0.149608	-1.17499	Down	0.0917511
4535	ZFR	Zinc finger rna-binding protein	Q96KR1	0.179845	0.150625	-1.19399	Down	0.0918616
3487	TUBB2A	Tubulin beta-2a chain	Q13885	0.178475	0.154858	-1.15251	Down	0.0919721
5070	MRPL39	39s ribosomal protein l39, mitochondrial	Q9NYK5	0.17891	0.147088	-1.21635	Down	0.0919792
884	ZC3H18	Zinc finger ccch domain-containing protein 18	E7ERS3	0.179925	0.152121	-1.18278	Down	0.092215
3593	PPA1	Inorganic pyrophosphatase	Q15181	0.175836	0.154659	-1.13693	Down	0.0923689
2585	TARS	Threonine--trna ligase, cytoplasmic	P26639	0.179745	0.15194	-1.183	Down	0.0923823
2089	VTN	Vitronectin	P04004	0.143438	0.185261	1.29158	Up	0.0926721
2525	SFPQ	Splicing factor, proline- and glutamine-rich	P23246	0.176351	0.15485	-1.13885	Down	0.092696
1433	FAM83H	Protein fam83h (fragment)	J3KPS2	0.175775	0.155926	-1.1273	Down	0.0927169
4627	CCT7	T-complex protein 1 subunit eta	Q99832	0.173376	0.156722	-1.10627	Down	0.0927344
1128	NUBPL	Iron-sulfur protein nubpl (fragment)	H0YHR7	0.197193	0.13614	-1.44845	Down	0.0927487
957	TNS1	Tensin-1	E9PGF5	0.172078	0.159109	-1.08151	Down	0.0928391
3806	WLS	Protein wntless homolog	Q5T9L3	0.187857	0.145496	-1.29115	Down	0.0928588
913	DTNA	Dystrobrevin alpha	M0R0C4	0.202123	0.13121	-1.54046	Down	0.0929029
3584	EEA1	Early endosome antigen 1	Q15075	0.176778	0.156778	-1.12757	Down	0.092915
14	NOSIP	Nitric oxide synthase-interacting protein (fragment)	A0A075B797	0.14669	0.186643	1.27236	Up	0.0929957
2872	RPIA	Ribose-5-phosphate isomerase	P49247	0.174162	0.147456	-1.18112	Down	0.0930609
3087	RAP2B	Ras-related protein rap-2b	P61225	0.182907	0.145533	-1.2568	Down	0.0931433
4218	CHST14	Carbohydrate sulfotransferase 14	Q8NCH0	0.192433	0.1409	-1.36574	Down	0.0931651
3221	LACTB	Serine beta-lactamase-like protein lactb, mitochondrial	P83111	0.176479	0.15183	-1.16234	Down	0.0936154
4142	VKORC1L1	Vitamin k epoxide reductase complex subunit 1-like protein 1	Q8N0U8	0.177112	0.154191	-1.14865	Down	0.0941135
2209	SNRNP70	U1 small nuclear ribonucleoprotein 70 kda	P08621	0.177738	0.150651	-1.1798	Down	0.0941782
4314	POF1B	Protein pof1b	Q8WVV4	0.18339	0.150819	-1.21596	Down	0.0943709
3750	RRP12	Isoform 2 of rrp12-like protein	Q5JTH9-2	0.181152	0.162732	-1.1132	Down	0.0945642
4300	TSKU	Tsukushin	Q8WUA8	0.147287	0.186046	1.26316	Up	0.0946664
978	THY1	Thy-1 membrane glycoprotein (fragment)	E9PIM6	0.196063	0.147152	-1.33238	Down	0.0947075
1792	MAFK	Transcription factor mafk	O60675	0.155281	0.178053	1.14665	Up	0.0947885
4935	CD320	Isoform 2 of cd320 antigen	Q9NPF0-2	0.122137	0.211197	1.72919	Up	0.0948493
1720	TXNL1	Thioredoxin-like protein 1	O43396	0.1803	0.151652	-1.18891	Down	0.0948784
2669	YWHAB	14-3-3 protein beta/alpha	P31946	0.178837	0.155056	-1.15337	Down	0.0949645
1136	EML1	Echinoderm microtubule-associated protein-like 1	F8W717	0.174383	0.151568	-1.15053	Down	0.0949795
2677	SLC8A1	Isoform 3 of sodium/calcium exchanger 1	P32418-2	0.186608	0.146726	-1.27182	Down	0.0951496
3109	PPP1CA	Serine/threonine-protein phosphatase pp1-alpha catalytic subunit	P62136	0.175337	0.159498	-1.0993	Down	0.0954108
3552	LBR	Lamin-b receptor	Q14739	0.18379	0.152052	-1.20874	Down	0.0955074
1918	AP2A2	Ap-2 complex subunit alpha-2	O94973	0.169959	0.158042	-1.0754	Down	0.0955718
819	CYB5B	Cytochrome b5 type b	D6RFH4	0.173437	0.153029	-1.13336	Down	0.0956982
3478	SHROOM2	Protein shroom2	Q13796	0.173135	0.154665	-1.11942	Down	0.0957457
2873	LMAN1	Protein ergic-53	P49257	0.159814	0.170803	1.06876	Up	0.0959312
3417	TBX2	T-box transcription factor tbx2	Q13207	0.186526	0.146808	-1.27054	Down	0.0961401
4734	ASPN	Asporin	Q9BXN1	0.141897	0.196072	1.38179	Up	0.0961995
5282	FLVCR2	Feline leukemia virus subgroup c receptor-related protein 2	Q9UPI3	0.185949	0.147384	-1.26167	Down	0.0962608
366	EHMT2	Histone-lysine n-methyltransferase ehmt2	A2ABF8	0.179433	0.151186	-1.18683	Down	0.0963499
3528	HABP2	Isoform 2 of hyaluronan-binding protein 2	Q14520-2	0.153083	0.178494	1.166	Up	0.0966279
393	MATR3	Matrin-3	A0A0R4J2E8	0.17682	0.156853	-1.1273	Down	0.0967413
5209	NDUFA12	Nadh dehydrogenase [ubiquinone] 1 alpha subcomplex subunit 12	Q9UI09	0.178293	0.155845	-1.14404	Down	0.0970049
1247	NDUFB5	Nadh dehydrogenase [ubiquinone] 1 beta subcomplex subunit 5, mitochondrial (fragment)	H0Y886	0.178305	0.149968	-1.18895	Down	0.097178
2410	ZNF22	Zinc finger protein 22	P17026	0.180181	0.153007	-1.1776	Down	0.097246
3699	SLC25A35	Solute carrier family 25 member 35	Q3KQZ1	0.181068	0.15023	-1.20528	Down	0.097497
1978	SDPR	Serum deprivation-response protein	O95810	0.156425	0.175018	1.11886	Up	0.0975791
3596	NONO	Non-pou domain-containing octamer-binding protein	Q15233	0.175172	0.157689	-1.11087	Down	0.0976262
470	PSMB9	Proteasome subunit beta type	A2ACR1	0.174957	0.152863	-1.14454	Down	0.0978061
4533	EXOC2	Exocyst complex component 2	Q96KP1	0.177246	0.159121	-1.1139	Down	0.0978095
4901	SLC38A10	Putative sodium-coupled neutral amino acid transporter 10	Q9HBR0	0.174703	0.155179	-1.12582	Down	0.0978587
4994	ECHDC1	Isoform 6 of ethylmalonyl-coa decarboxylase	Q9NTX5-6	0.182144	0.151957	-1.19865	Down	0.0978787
4067	NIT1	Isoform 1 of nitrilase homolog 1	Q86X76-2	0.154393	0.176449	1.14286	Up	0.097931
3642	VAMP3	Vesicle-associated membrane protein 3	Q15836	0.180434	0.150438	-1.19939	Down	0.0984465
276	TMEM259	Membralin (fragment)	A0A0A0MTU3	0.187675	0.145658	-1.28846	Down	0.0988968
3215	MRPS5	28s ribosomal protein s5, mitochondrial	P82675	0.188868	0.145248	-1.30032	Down	0.0989381
2554	ACAT1	Acetyl-coa acetyltransferase, mitochondrial	P24752	0.175505	0.153455	-1.14369	Down	0.0990475
2936	DAP3	Isoform 2 of 28s ribosomal protein s29, mitochondrial	P51398-2	0.176697	0.152496	-1.1587	Down	0.0991694
1460	SNRPN	Small nuclear ribonucleoprotein-associated protein n (fragment)	J3QLE5	0.177443	0.153958	-1.15254	Down	0.099206
4549	MBOAT7	Lysophospholipid acyltransferase 7	Q96N66	0.15741	0.17245	1.09554	Up	0.0992929
2028	C3	Complement c3	P01024	0.146711	0.183777	1.25264	Up	0.0993669
256	PTPRC	Receptor-type tyrosine-protein phosphatase c	X6R433	0.173973	0.155957	-1.11552	Down	0.0995987
3510	DYNC1H1	Cytoplasmic dynein 1 heavy chain 1	Q14204	0.174299	0.157524	-1.10649	Down	0.0998497
1152	MED12L	Mediator of rna polymerase ii transcription subunit 12-like protein	F8WAE6	0.201381	0.131953	-1.52616	Down	0.0998928
4110	LRRC8A	Volume-regulated anion channel subunit lrrc8a	Q8IWT6	0.150148	0.183185	1.22003	Up	0.100001
710	SHQ1	Protein shq1 homolog (fragment)	C9J6N3	0.190299	0.143034	-1.33045	Down	0.100196
4916	CD248	Endosialin	Q9HCU0	0.183746	0.149588	-1.22835	Down	0.100238
5158	EIF3K	Eukaryotic translation initiation factor 3 subunit k	Q9UBQ5	0.178615	0.150782	-1.18459	Down	0.100243
3412	PAK2	Serine/threonine-protein kinase pak 2	Q13177	0.175436	0.158053	-1.10998	Down	0.100333
2126	EIF2S1	Eukaryotic translation initiation factor 2 subunit 1	P05198	0.17156	0.16001	-1.07218	Down	0.100376
783	KCNN4	Intermediate conductance calcium-activated potassium channel protein 4	D1MQ08	0.180129	0.142196	-1.26677	Down	0.100495
555	KAZN	Kazrin (fragment)	B0QYQ6	0.193371	0.139962	-1.38159	Down	0.100893
5077	ERAP1	Endoplasmic reticulum aminopeptidase 1	Q9NZ08	0.177704	0.151791	-1.17072	Down	0.101084
1568	PSMD11	26s proteasome non-atpase regulatory subunit 11	O00231	0.176417	0.15603	-1.13066	Down	0.101107
5021	EVA1B	Protein eva-1 homolog b	Q9NVM1	0.177678	0.148938	-1.19297	Down	0.101204
2626	PML	Protein pml	P29590	0.171616	0.160167	-1.07148	Down	0.101207
945	ITGB6	Integrin beta	E9PEE8	0.171979	0.155585	-1.10537	Down	0.10145
4667	TIMM29	Mitochondrial import inner membrane translocase subunit tim29	Q9BSF4	0.182835	0.152221	-1.20112	Down	0.101659
331	NDUFA6	Nadh dehydrogenase [ubiquinone] 1 alpha subcomplex subunit 6	A0A0C4DGS0	0.1833	0.151329	-1.21127	Down	0.101835
605	ANKRD28	Serine/threonine-protein phosphatase 6 regulatory ankyrin repeat subunit a	B4DIW9	0.129309	0.204024	1.5778	Up	0.101851
457	TMEM120B	Transmembrane protein 120b	A0PK00	0.20652	0.126813	-1.62854	Down	0.101893
1127	C17orf49	Chromatin complexes subunit bap18	F8W038	0.174469	0.157312	-1.10907	Down	0.101973
3048	RAB25	Ras-related protein rab-25	P57735	0.147058	0.179736	1.22221	Up	0.102057
4193	ENAH	Isoform 3 of protein enabled homolog	Q8N8S7-3	0.175022	0.156582	-1.11777	Down	0.102145
1141	HFE	Hereditary hemochromatosis protein	F8W7W8	0.19058	0.142753	-1.33504	Down	0.102236
553	EWSR1	Rna-binding protein ews	B0QYK0	0.174538	0.16136	-1.08167	Down	0.102258
1230	HCK	Tyrosine-protein kinase	H0Y3C5	0.19014	0.149686	-1.27026	Down	0.102425
77	PRAMEF25	Prame family member 25	A0A0G2JN56	0.209687	0.123646	-1.69586	Down	0.102443
2885	CASP4	Isoform 2 of caspase-4	P49662-2	0.172732	0.157997	-1.09326	Down	0.10256
3444	SF3B2	Splicing factor 3b subunit 2	Q13435	0.173585	0.154191	-1.12578	Down	0.102604
4115	DNAJC10	Dnaj homolog subfamily c member 10	Q8IXB1	0.174187	0.148576	-1.17237	Down	0.102629
3501	BOP1	Isoform 2 of ribosome biogenesis protein bop1	Q14137-2	0.177092	0.15688	-1.12884	Down	0.10268
2693	HSPA4	Heat shock 70 kda protein 4	P34932	0.170841	0.159487	-1.07119	Down	0.102709
2738	CFHR2	Complement factor h-related protein 2	V9GYE7	0.189539	0.143794	-1.31813	Down	0.10283
1212	GIMAP4	Gtpase imap family member 4	G5E9W9	0.180085	0.156808	-1.14844	Down	0.102836
1467	ICAM2	Intercellular adhesion molecule 2 (fragment)	J3QQR8	0.186865	0.146469	-1.2758	Down	0.102851
907	KAT7	Histone acetyltransferase	E7EUP3	0.150927	0.182406	1.20857	Up	0.102851
3473	FHL1	Isoform 5 of four and a half lim domains protein 1	Q13642-5	0.145853	0.186723	1.28021	Up	0.102884
3	HDGFRP3	Hepatoma-derived growth factor, related protein 3, isoform cra_a	A0A024R216	0.181698	0.153629	-1.18271	Down	0.102932
4152	LRRC47	Leucine-rich repeat-containing protein 47	Q8N1G4	0.181774	0.155856	-1.16629	Down	0.103007
1902	STK10	Serine/threonine-protein kinase 10	O94804	0.175056	0.155598	-1.12505	Down	0.103011
2623	TKT	Transketolase	P29401	0.176761	0.152918	-1.15592	Down	0.103085
3772	PPM1L	Isoform 3 of protein phosphatase 1l	Q5SGD2-3	0.185857	0.147476	-1.26025	Down	0.103086
1042	ECHDC2	Enoyl-coa hydratase domain-containing protein 2, mitochondrial (fragment)	F5GWU3	0.181774	0.151559	-1.19936	Down	0.103092
3573	TRAM2	Translocating chain-associated membrane protein 2	Q15035	0.182633	0.1507	-1.2119	Down	0.103166
2829	RPL27A	60s ribosomal protein l27a	P46776	0.180587	0.147942	-1.22066	Down	0.103344
2149	ATP5B	Atp synthase subunit beta, mitochondrial	P06576	0.174776	0.156708	-1.1153	Down	0.103374
1055	COL21A1	Collagen alpha-1(xxi) chain	F5GZK2	0.18913	0.140233	-1.34868	Down	0.103579
3577	KARS	Lysine--trna ligase	Q15046	0.175642	0.157036	-1.11848	Down	0.104003
1743	HTATSF1	Hiv tat-specific factor 1	O43719	0.188532	0.158067	-1.19273	Down	0.104086
5131	HEATR5B	Isoform 3 of heat repeat-containing protein 5b	Q9P2D3-3	0.210037	0.123296	-1.70351	Down	0.104339
4411	RPL36AL	60s ribosomal protein l36a-like	Q969Q0	0.182316	0.151018	-1.20725	Down	0.104522
757	GYG1	Glycogenin 1, isoform cra_e	G5E9W8	0.180486	0.155387	-1.16153	Down	0.104617
3656	DDB1	Dna damage-binding protein 1	Q16531	0.169802	0.158139	-1.07375	Down	0.104807
557	TFEB	Transcription factor eb	B0QYS6	0.17722	0.156113	-1.1352	Down	0.104923
3449	FKBP5	Peptidyl-prolyl cis-trans isomerase fkbp5	Q13451	0.185167	0.144474	-1.28167	Down	0.105069
1061	BAD	Bcl2-associated agonist of cell death (fragment)	F5H1R6	0.113225	0.220109	1.944	Up	0.105074
5325	DIS3	Exosome complex exonuclease rrp44	Q9Y2L1	0.194528	0.139013	-1.39935	Down	0.105579
2129	RPLP1	60s acidic ribosomal protein p1	P05386	0.182816	0.153486	-1.19109	Down	0.105587
994	PPP6R3	Serine/threonine-protein phosphatase 6 regulatory subunit 3	H7BXH2	0.176556	0.154297	-1.14426	Down	0.10578
5017	DNAJC11	Isoform 3 of dnaj homolog subfamily c member 11	Q9NVH1-3	0.175263	0.147613	-1.18731	Down	0.105841
4438	FAM136A	Protein fam136a	Q96C01	0.17845	0.161843	-1.10261	Down	0.105876
1994	PEX11B	Peroxisomal membrane protein 11b	O96011	0.179898	0.157658	-1.14107	Down	0.105975
3717	ZNF658B	Zinc finger protein 658b	Q4V348	0.195344	0.13799	-1.41564	Down	0.106004
2523	ITGA6	Isoform alpha-6x2b of integrin alpha-6	P23229-5	0.181047	0.148849	-1.21631	Down	0.106092
5251	ATXN7L1	Isoform 2 of ataxin-7-like protein 1	Q9ULK2-2	0.242805	0.0905286	-2.68208	Down	0.106241
1099	CAD	Cad protein	F8VPD4	0.172336	0.15658	-1.10063	Down	0.106279
4785	MFF	Isoform 2 of mitochondrial fission factor	Q9GZY8-2	0.174548	0.152602	-1.14381	Down	0.106484
4240	NUP43	Nucleoporin nup43	Q8NFH3	0.169236	0.15368	-1.10122	Down	0.106606
2250	U2AF1L5	Splicing factor u2af 35 kda subunit-like protein	P0DN76	0.173819	0.154429	-1.12556	Down	0.106911
5326	LRCH1	Isoform 2 of leucine-rich repeat and calponin homology domain-containing protein 1	Q9Y2L9-2	0.18112	0.154319	-1.17367	Down	0.106982
1634	PSMA7	Proteasome subunit alpha type-7	O14818	0.172301	0.156624	-1.10009	Down	0.107077
1983	AIFM1	Isoform 3 of apoptosis-inducing factor 1, mitochondrial	O95831-3	0.179232	0.154663	-1.15885	Down	0.107119
1988	DDAH2	N(g),n(g)-dimethylarginine dimethylaminohydrolase 2	O95865	0.178105	0.156296	-1.13954	Down	0.107133
2573	ITGB8	Isoform 2 of integrin beta-8	P26012-2	0.200501	0.132832	-1.50944	Down	0.107296
733	TSFM	Elongation factor ts, mitochondrial (fragment)	C9JG32	0.184075	0.149714	-1.22951	Down	0.10751
5328	GSTK1	Glutathione s-transferase kappa 1	Q9Y2Q3	0.181892	0.154413	-1.17796	Down	0.107709
4703	EMC6	Er membrane protein complex subunit 6	Q9BV81	0.180169	0.153165	-1.17631	Down	0.107727
5104	NDUFA13	Nadh dehydrogenase [ubiquinone] 1 alpha subcomplex subunit 13	Q9P0J0	0.183603	0.147239	-1.24697	Down	0.107854
3188	TUBA4A	Isoform 2 of tubulin alpha-4a chain	P68366-2	0.175865	0.156409	-1.12439	Down	0.108052
3601	RBBP5	Isoform 2 of retinoblastoma-binding protein 5	Q15291-2	0.178884	0.155	-1.15409	Down	0.108186
4640	HOPX	Homeodomain-only protein	Q9BPY8	0.151374	0.181959	1.20205	Up	0.108272
1286	NRDE2	Protein nrde2 homolog (fragment)	H0YJT6	0.23483	0.0985033	-2.38398	Down	0.108538
1206	PROS1	Protein s (alpha), isoform cra_b	G5E9F8	0.152893	0.18044	1.18017	Up	0.108594
622	PCK2	Phosphoenolpyruvate carboxykinase [gtp], mitochondrial	H0YML5	0.174517	0.148237	-1.17729	Down	0.108725
3031	OXCT1	Succinyl-coa:3-ketoacid coenzyme a transferase 1, mitochondrial	P55809	0.179874	0.144869	-1.24163	Down	0.108798
1160	IPO11	Importin-11	F8WDV0	0.210172	0.123162	-1.70647	Down	0.108934
2918	SERPINB9	Serpin b9	P50453	0.149082	0.182873	1.22666	Up	0.109044
3575	ARL6IP1	Adp-ribosylation factor-like protein 6-interacting protein 1	Q15041	0.180781	0.152647	-1.18431	Down	0.109289
960	COPS8	Cop9 signalosome complex subunit 8	E9PGT6	0.154497	0.179122	1.15939	Up	0.109385
4478	CHMP6	Charged multivesicular body protein 6	Q96FZ7	0.176727	0.152981	-1.15522	Down	0.109549
542	SNX24	Sorting nexin-24	A8MXB7	0.183452	0.149881	-1.22398	Down	0.109983
2294	PSG1	Pregnancy-specific beta-1-glycoprotein 1	P11464	0.157233	0.177461	1.12865	Up	0.11007
4148	VPS52	Vacuolar protein sorting-associated protein 52 homolog	Q8N1B4	0.151306	0.179292	1.18497	Up	0.11018
3211	TMF1	Tata element modulatory factor	P82094	0.175811	0.160168	-1.09767	Down	0.1102
3967	COX15	Isoform 2 of cytochrome c oxidase assembly protein cox15 homolog	Q7KZN9-2	0.193513	0.139821	-1.38401	Down	0.110215
1381	HBP1	Hmg box-containing protein 1 (fragment)	H7C4S2	0.139916	0.193418	1.38239	Up	0.110263
4376	STAM	Isoform 2 of signal transducing adapter molecule 1	Q92783-2	0.175608	0.146296	-1.20036	Down	0.110305
1216	MRPS27	28s ribosomal protein s27, mitochondrial	G5EA06	0.186723	0.160016	-1.16691	Down	0.110311
2676	PYCR1	Isoform 3 of pyrroline-5-carboxylate reductase 1, mitochondrial	P32322-3	0.153198	0.188685	1.23164	Up	0.110437
4297	SCFD2	Isoform 2 of sec1 family domain-containing protein 2	Q8WU76-2	0.175288	0.154017	-1.1381	Down	0.110695
5105	PDP1	[pyruvate dehydrogenase [acetyl-transferring]]-phosphatase 1, mitochondrial	Q9P0J1	0.170917	0.151256	-1.12999	Down	0.110862
3521	GALE	Udp-glucose 4-epimerase	Q14376	0.155573	0.172947	1.11167	Up	0.11104
2242	LTA4H	Isoform 3 of leukotriene a-4 hydrolase	P09960-3	0.17454	0.158793	-1.09916	Down	0.111229
2491	ATP6V1B2	V-type proton atpase subunit b, brain isoform	P21281	0.168016	0.154841	-1.08509	Down	0.111266
4616	HSD17B10	3-hydroxyacyl-coa dehydrogenase type-2	Q99714	0.167026	0.160646	-1.03972	Down	0.111472
5462	SQRDL	Sulfide:quinone oxidoreductase, mitochondrial	Q9Y6N5	0.172464	0.149256	-1.15549	Down	0.111657
480	TRAPPC13	Isoform 5 of trafficking protein particle complex subunit 13	A5PLN9-7	0.180144	0.147511	-1.22122	Down	0.111794
4956	PFDN4	Prefoldin subunit 4	Q9NQP4	0.176429	0.144425	-1.2216	Down	0.111839
3627	SF1	Isoform 5 of splicing factor 1	Q15637-5	0.175374	0.153305	-1.14396	Down	0.111908
2631	ALDH4A1	Delta-1-pyrroline-5-carboxylate dehydrogenase, mitochondrial	P30038	0.187081	0.144689	-1.29299	Down	0.112101
1820	N4BP1	Nedd4-binding protein 1	O75113	0.143908	0.189425	1.31629	Up	0.112198
3377	SF3A3	Splicing factor 3a subunit 3	Q12874	0.179286	0.156991	-1.14201	Down	0.112512
2563	YY1	Transcriptional repressor protein yy1	P25490	0.177462	0.157941	-1.12359	Down	0.112538
4626	CIB1	Calcium and integrin-binding protein 1	Q99828	0.179222	0.154465	-1.16028	Down	0.112551
1580	DCTN6	Dynactin subunit 6	O00399	0.17964	0.15654	-1.14756	Down	0.112739
4915	XAB2	Pre-mrna-splicing factor syf1	Q9HCS7	0.172155	0.159112	-1.08198	Down	0.112879
1454	RPL19	Ribosomal protein l19	J3QR09	0.186981	0.144139	-1.29723	Down	0.113161
2644	PPP2R1A	Serine/threonine-protein phosphatase 2a 65 kda regulatory subunit a alpha isoform	P30153	0.169903	0.156044	-1.08881	Down	0.11331
4154	HIST3H2BB	Histone h2b type 3-b	Q8N257	0.175757	0.156439	-1.12349	Down	0.113419
537	NDUFA3	Nadh dehydrogenase [ubiquinone] 1 alpha subcomplex subunit 3 (fragment)	H7C0D7	0.187032	0.146302	-1.2784	Down	0.113443
1428	PHACTR2	Phosphatase and actin regulator	J3KP75	0.178364	0.148766	-1.19896	Down	0.113464
1687	EIF3D	Isoform 2 of eukaryotic translation initiation factor 3 subunit d	O15371-2	0.172968	0.159881	-1.08185	Down	0.113996
4830	GHITM	Growth hormone-inducible transmembrane protein	Q9H3K2	0.175365	0.143293	-1.22382	Down	0.114151
4924	APMAP	Adipocyte plasma membrane-associated protein	Q9HDC9	0.180897	0.147825	-1.22372	Down	0.114444
4432	TOMM6	Mitochondrial import receptor subunit tom6 homolog	Q96B49	0.188623	0.144711	-1.30345	Down	0.11456
245	RABGEF1	Rab guanine nucleotide exchange factor (gef) 1, isoform cra_c	A0A0A0MSJ3	0.179716	0.158078	-1.13688	Down	0.114578
4613	PHB2	Prohibitin-2	Q99623	0.177055	0.156184	-1.13363	Down	0.114796
5406	YTHDF2	Yth domain-containing family protein 2	Q9Y5A9	0.177416	0.153111	-1.15874	Down	0.114809
2335	C6	Complement component c6	P13671	0.149341	0.182425	1.22153	Up	0.11487
3517	ERV3-1	Endogenous retrovirus group 3 member 1 env polyprotein	Q14264	0.192066	0.141267	-1.35959	Down	0.114936
3600	RNPS1	Isoform 3 of rna-binding protein with serine-rich domain 1	Q15287-3	0.17527	0.157829	-1.1105	Down	0.115053
1178	TMCC3	Transmembrane and coiled-coil domain family 3, isoform cra_c	G3V207	0.183046	0.146299	-1.25117	Down	0.115085
1424	ZNF292	Zinc finger protein 292	J3KNV1	0.184431	0.148902	-1.23861	Down	0.115186
5139	STARD9	Star-related lipid transfer protein 9	Q9P2P6	0.136272	0.194373	1.42636	Up	0.115405
2471	ANXA7	Isoform 2 of annexin a7	P20073-2	0.173533	0.160516	-1.0811	Down	0.115418
3096	HSPE1	10 kda heat shock protein, mitochondrial	P61604	0.182163	0.152965	-1.19088	Down	0.115522
2802	MCAM	Cell surface glycoprotein muc18	P43121	0.17223	0.157869	-1.09097	Down	0.115617
4094	AHNAK2	Isoform 3 of protein ahnak2	Q8IVF2-3	0.107823	0.22551	2.09148	Up	0.11566
2353	HGF	Isoform 3 of hepatocyte growth factor	P14210-3	0.175812	0.153843	-1.1428	Down	0.11579
2157	CRH	Corticoliberin	P06850	0.134573	0.194399	1.44456	Up	0.115919
3262	EXOSC10	Isoform 2 of exosome component 10	Q01780-2	0.178858	0.15213	-1.17569	Down	0.116053
5074	UGGT1	Isoform 2 of udp-glucose:glycoprotein glucosyltransferase 1	Q9NYU2-2	0.170749	0.158902	-1.07456	Down	0.116101
97	GMPR2	Gmp reductase	H0YMB3	0.14959	0.183744	1.22832	Up	0.116135
230	sm-M20	Protein phosphatase 1 regulatory subunit 12b	E1CKY7	0.189787	0.143546	-1.32213	Down	0.116142
1007	ARRB1	Beta-arrestin-1 (fragment)	E9PM35	0.177365	0.151295	-1.17231	Down	0.116216
693	PLSCR1	Phospholipid scramblase (fragment)	C9J0H3	0.182062	0.151271	-1.20355	Down	0.116291
722	FXN	Frataxin, mitochondrial (fragment)	H7C585	0.23221	0.101123	-2.29631	Down	0.116321
624	ILF2	Interleukin enhancer-binding factor 2	B4DY09	0.175556	0.156948	-1.11856	Down	0.116413
1710	ZW10	Centromere/kinetochore protein zw10 homolog	O43264	0.172481	0.155139	-1.11179	Down	0.116604
3792	HECTD3	E3 ubiquitin-protein ligase hectd3	Q5T447	0.181148	0.159891	-1.13295	Down	0.116664
500	CCDC69	Coiled-coil domain-containing protein 69	A6NI79	0.197105	0.136228	-1.44687	Down	0.116805
2407	ATP2A2	Sarcoplasmic/endoplasmic reticulum calcium atpase 2	P16615	0.173647	0.155936	-1.11358	Down	0.116805
2429	PFKL	Atp-dependent 6-phosphofructokinase, liver type	P17858	0.160404	0.173436	1.08125	Up	0.11687
1700	PLXNB1	Isoform 2 of plexin-b1	O43157-2	0.190194	0.155336	-1.2244	Down	0.116891
3887	ZCCHC8	Zinc finger cchc domain-containing protein 8	Q6NZY4	0.173232	0.155043	-1.11732	Down	0.11718
3677	UGP2	Utp--glucose-1-phosphate uridylyltransferase	Q16851	0.159261	0.172084	1.08051	Up	0.117185
3739	MTX3	Isoform 3 of metaxin-3	Q5HYI7-4	0.188776	0.1411	-1.33789	Down	0.117236
1249	MTCH1	Mitochondrial carrier homolog 1 (fragment)	H0Y8C3	0.173643	0.153173	-1.13364	Down	0.117275
3940	THSD4	Thrombospondin type-1 domain-containing protein 4	Q6ZMP0	0.174077	0.150135	-1.15947	Down	0.117319
2151	S100A6	Protein s100 (fragment)	R4GN98	0.140225	0.19384	1.38235	Up	0.117326
4338	SLC39A7	Zinc transporter slc39a7	Q92504	0.149151	0.182472	1.2234	Up	0.117377
920	PCYOX1L	Prenylcysteine oxidase-like	E7EVZ5	0.194081	0.139253	-1.39373	Down	0.117469
39	MBD3	Methyl-cpg-binding domain protein 3 (fragment)	A0A087WT34	0.21714	0.116194	-1.86877	Down	0.117822
3823	RPRD2	Isoform 5 of regulation of nuclear pre-mrna domain-containing protein 2	Q5VT52-5	0.176535	0.154912	-1.13958	Down	0.117895
3240	TFAM	Transcription factor a, mitochondrial	Q00059	0.178291	0.152033	-1.17271	Down	0.117918
1698	DHX15	Pre-mrna-splicing factor atp-dependent rna helicase dhx15	O43143	0.170119	0.157892	-1.07744	Down	0.11812
2278	SLC2A3	Solute carrier family 2, facilitated glucose transporter member 3	P11169	0.1498	0.181393	1.2109	Up	0.118794
835	STMN2	Stathmin	E5RGX5	0.184794	0.148539	-1.24407	Down	0.118904
2870	ALDH9A1	4-trimethylaminobutyraldehyde dehydrogenase	P49189	0.175743	0.155163	-1.13264	Down	0.118989
246	RASA2	Ras gtpase-activating protein 2	A0A0A0MSJ9	0.201024	0.132309	-1.51935	Down	0.119233
1356	CSNK1D	Casein kinase i isoform delta	H7BYT1	0.172034	0.157828	-1.09001	Down	0.119258
3233	FBLN2	Fibulin-2	P98095	0.157169	0.169888	1.08092	Up	0.119317
3787	TREML2	Trem-like transcript 2 protein	Q5T2D2	0.181226	0.152107	-1.19144	Down	0.119384
2354	FDPS	Isoform 2 of farnesyl pyrophosphate synthase	P14324-2	0.156302	0.179909	1.15104	Up	0.119585
2469	ATP2B1	Isoform e of plasma membrane calcium-transporting atpase 1	P20020-5	0.175929	0.151792	-1.15902	Down	0.119835
2017	PLG	Plasminogen	P00747	0.150833	0.180255	1.19506	Up	0.120053
1734	PLRG1	Pleiotropic regulator 1	O43660	0.172887	0.15805	-1.09387	Down	0.120352
1960	SEC24A	Protein transport protein sec24a	O95486	0.155022	0.167804	1.08245	Up	0.120554
1926	NDUFB4	Nadh dehydrogenase [ubiquinone] 1 beta subcomplex subunit 4	O95168	0.176774	0.14842	-1.19104	Down	0.120742
3567	MORF4L2	Mortality factor 4-like protein 2 (fragment)	Q5JXX1	0.137912	0.194141	1.40772	Up	0.120744
1150	MTMR1	Mtmr1 protein	Q8NEC6	0.151072	0.178819	1.18367	Up	0.121021
3886	PTRF	Polymerase i and transcript release factor	Q6NZI2	0.17192	0.159407	-1.0785	Down	0.121185
5302	CDYL	Isoform 3 of chromodomain y-like protein	Q9Y232-3	0.200647	0.132686	-1.5122	Down	0.121752
749	FARP1	Ferm, rhogef and pleckstrin domain-containing protein 1	C9JME2	0.175794	0.156001	-1.12688	Down	0.121818
533	SUMO3	Smt3 suppressor of mif two 3 homolog 3 (yeast), isoform cra_d	A8MUA9	0.1495	0.183833	1.22965	Up	0.121945
1980	BAG3	Bag family molecular chaperone regulator 3	O95817	0.175359	0.158072	-1.10936	Down	0.122238
952	FXR1	Fragile x mental retardation syndrome-related protein 1	E9PFF5	0.176817	0.16031	-1.10297	Down	0.122331
2258	BCL2	Isoform beta of apoptosis regulator bcl-2	P10415-2	0.153379	0.179954	1.17326	Up	0.122336
4250	MOSPD2	Motile sperm domain-containing protein 2	Q8NHP6	0.177106	0.153868	-1.15103	Down	0.122338
1425	LEKR1	Leucine-, glutamate- and lysine-rich protein 1	J3KP02	0.184936	0.145425	-1.27169	Down	0.122431
2654	ALDH1B1	Aldehyde dehydrogenase x, mitochondrial	P30837	0.18396	0.142155	-1.29408	Down	0.122582
613	C1R	Complement c1r subcomponent	F5H2D0	0.186429	0.146904	-1.26905	Down	0.122609
2081	HPX	Hemopexin	P02790	0.152399	0.17756	1.1651	Up	0.122689
299	TM9SF4	Transmembrane 9 superfamily member	A0A0C4DFM1	0.172558	0.160753	-1.07344	Down	0.123155
383	DEAF1	Deformed epidermal autoregulatory factor 1 homolog (fragment)	A0A0J9YXA4	0.185871	0.147462	-1.26047	Down	0.123165
485	PALM3	Paralemmin-3	A6NDB9	0.142244	0.191089	1.34338	Up	0.123274
5029	ARGLU1	Arginine and glutamate-rich protein 1	Q9NWB6	0.173447	0.149835	-1.15758	Down	0.123292
4760	OSBPL8	Isoform 3 of oxysterol-binding protein-related protein 8	Q9BZF1-3	0.175814	0.160763	-1.09362	Down	0.12344
4361	ANKS1A	Ankyrin repeat and sam domain-containing protein 1a	Q92625	0.150431	0.169948	1.12974	Up	0.123531
1829	COQ9	Ubiquinone biosynthesis protein coq9, mitochondrial	O75208	0.190244	0.156901	-1.21251	Down	0.123746
1163	SEC62	Translocation protein sec62	F8WF48	0.179565	0.149557	-1.20064	Down	0.123864
2240	ALOX5	Arachidonate 5-lipoxygenase	P09917	0.179314	0.153399	-1.16894	Down	0.123964
5412	TIMM9	Mitochondrial import inner membrane translocase subunit tim9	Q9Y5J7	0.173351	0.157819	-1.09842	Down	0.124035
5172	AASS	Alpha-aminoadipic semialdehyde synthase, mitochondrial	Q9UDR5	0.17973	0.155219	-1.15791	Down	0.124061
5347	TMX2	Isoform 2 of thioredoxin-related transmembrane protein 2	Q9Y320-2	0.176681	0.159254	-1.10943	Down	0.124145
4825	TMEM245	Transmembrane protein 245	Q9H330	0.183013	0.144841	-1.26355	Down	0.124202
322	CHD4	Chromodomain-helicase-dna-binding protein 4	F5GWX5	0.175094	0.159335	-1.09891	Down	0.124217
4425	LRRC59	Leucine-rich repeat-containing protein 59	Q96AG4	0.175976	0.155759	-1.1298	Down	0.124382
2105	CYBB	Cytochrome b-245 heavy chain	P04839	0.184178	0.149626	-1.23092	Down	0.124387
4672	RTKN	Rhotekin	Q9BST9	0.191579	0.141754	-1.35149	Down	0.124648
1676	ZNF185	Zinc finger protein 185	O15231	0.158249	0.175085	1.10639	Up	0.124698
4998	ACSS1	Acetyl-coenzyme a synthetase 2-like, mitochondrial	Q9NUB1	0.182342	0.148277	-1.22974	Down	0.124705
626	MAPK14	Mitogen-activated protein kinase	B4E0K5	0.182298	0.151035	-1.207	Down	0.124877
1718	HNRNPR	Heterogeneous nuclear ribonucleoprotein r	O43390	0.176868	0.155975	-1.13395	Down	0.124883
271	CUL2	Cullin-2	Q5T2B5	0.178564	0.155497	-1.14834	Down	0.125047
2359	PKM	Pyruvate kinase pkm	P14618	0.152631	0.175993	1.15306	Up	0.125151
5073	UGGT2	Udp-glucose:glycoprotein glucosyltransferase 2	Q9NYU1	0.178883	0.152073	-1.1763	Down	0.125155
1972	SNAP29	Synaptosomal-associated protein 29	O95721	0.182721	0.151506	-1.20603	Down	0.125166
3118	RPS23	40s ribosomal protein s23	P62266	0.180309	0.154166	-1.16957	Down	0.125256
2528	ME2	Nad-dependent malic enzyme, mitochondrial	P23368	0.176499	0.160238	-1.10148	Down	0.125258
3000	CACNA2D1	Isoform 4 of voltage-dependent calcium channel subunit alpha-2/delta-1	P54289-4	0.172557	0.1516	-1.13824	Down	0.125338
5004	AGPAT5	1-acyl-sn-glycerol-3-phosphate acyltransferase epsilon	Q9NUQ2	0.179635	0.15138	-1.18665	Down	0.125358
4854	REEP4	Receptor expression-enhancing protein 4	Q9H6H4	0.177376	0.153377	-1.15647	Down	0.125385
871	SNCA	Alpha-synuclein	E7EPV7	0.184633	0.148296	-1.24503	Down	0.125521
5146	EPS15L1	Isoform 2 of epidermal growth factor receptor substrate 15-like 1	Q9UBC2-2	0.175689	0.154494	-1.13719	Down	0.125598
451	MAPK15	Mitogen-activated protein kinase 15 (fragment)	A0A1C7CYZ1	0.176587	0.156083	-1.13137	Down	0.126057
652	BTRC	Beta-transducin repeat containing isoform 4	B7Z3H4	0.221213	0.11212	-1.973	Down	0.126077
1702	PRPF4	Isoform 2 of u4/u6 small nuclear ribonucleoprotein prp4	O43172-2	0.178764	0.162654	-1.09905	Down	0.126164
433	RBMS3	Rna-binding motif, single-stranded-interacting protein 3	C9J9B2	0.149834	0.183499	1.22468	Up	0.12621
3901	NOTUM	Palmitoleoyl-protein carboxylesterase notum	Q6P988	0.128186	0.205147	1.60038	Up	0.12624
993	PLEKHA7	Pleckstrin homology domain-containing family a member 7	E9PKC0	0.176162	0.156312	-1.12699	Down	0.126418
1693	TLR3	Isoform 2 of toll-like receptor 3	O15455-2	0.182223	0.151111	-1.20589	Down	0.126601
1229	ASTN2	Astrotactin-2 (fragment)	H0Y3A8	0.195684	0.137649	-1.42162	Down	0.126617
5369	FBXO7	Isoform 3 of f-box only protein 7	Q9Y3I1-3	0.186554	0.150446	-1.24	Down	0.126687
1667	ARPC3	Actin-related protein 2/3 complex subunit 3	O15145	0.1703	0.159595	-1.06708	Down	0.126766
5218	MBD1	Isoform 5 of methyl-cpg-binding domain protein 1	Q9UIS9-5	0.175503	0.158206	-1.10934	Down	0.126821
3897	PRPF8	Pre-mrna-processing-splicing factor 8	Q6P2Q9	0.171954	0.160659	-1.0703	Down	0.126969
5085	GDE1	Glycerophosphodiester phosphodiesterase 1	Q9NZC3	0.176903	0.148805	-1.18882	Down	0.127077
1018	DERA	Deoxyribose-phosphate aldolase	E9PPM8	0.179412	0.153124	-1.17167	Down	0.127228
1738	BUB3	Isoform 2 of mitotic checkpoint protein bub3	O43684-2	0.173685	0.15512	-1.11968	Down	0.127295
5287	SHANK2	Isoform 3 of sh3 and multiple ankyrin repeat domains protein 2	Q9UPX8-3	0.126177	0.207156	1.64178	Up	0.127479
3429	DHRS2	Dehydrogenase/reductase sdr family member 2, mitochondrial	Q13268	0.209754	0.124952	-1.67867	Down	0.12765
2501	SDHB	Succinate dehydrogenase [ubiquinone] iron-sulfur subunit, mitochondrial	P21912	0.17619	0.152806	-1.15303	Down	0.127676
3196	GTF2I	Isoform 2 of general transcription factor ii-i	P78347-2	0.173028	0.156235	-1.10749	Down	0.127888
2383	CD46	Isoform l of membrane cofactor protein	P15529-7	0.188512	0.144822	-1.30168	Down	0.127902
2425	CEBPB	Isoform 2 of ccaat/enhancer-binding protein beta	P17676-2	0.151117	0.179777	1.18965	Up	0.128218
4505	DHTKD1	Probable 2-oxoglutarate dehydrogenase e1 component dhktd1, mitochondrial	Q96HY7	0.176317	0.143511	-1.22859	Down	0.128483
3164	UBA52	Ubiquitin-60s ribosomal protein l40	P62987	0.183779	0.149554	-1.22884	Down	0.128519
4968	SLC17A5	Sialin	Q9NRA2	0.172716	0.148418	-1.16372	Down	0.128524
2329	CYBA	Cytochrome b-245 light chain	P13498	0.190056	0.140743	-1.35037	Down	0.128796
5027	RBM22	Pre-mrna-splicing factor rbm22	Q9NW64	0.173155	0.151586	-1.14229	Down	0.128818
3101	WDR5	Wd repeat-containing protein 5	P61964	0.17135	0.155409	-1.10257	Down	0.128881
2084	MT-ND2	Nadh-ubiquinone oxidoreductase chain 2	P03891	0.183254	0.15008	-1.22104	Down	0.129179
5334	AP3M1	Ap-3 complex subunit mu-1	Q9Y2T2	0.180107	0.1565	-1.15085	Down	0.129191
2848	ATP5O	Atp synthase subunit o, mitochondrial	P48047	0.17715	0.154231	-1.1486	Down	0.129249
1556	PDLIM1	Pdz and lim domain protein 1	O00151	0.172594	0.155757	-1.1081	Down	0.129476
1292	FMN1	Formin-1	H0YM30	0.127809	0.205524	1.60805	Up	0.129508
3093	RPL37A	60s ribosomal protein l37a	P61513	0.182183	0.152755	-1.19265	Down	0.129567
2664	AKT1	Rac-alpha serine/threonine-protein kinase	P31749	0.1976	0.135733	-1.4558	Down	0.129626
3261	DR1	Protein dr1	Q01658	0.148088	0.168722	1.13933	Up	0.1297
2950	SUOX	Sulfite oxidase, mitochondrial	P51687	0.172526	0.151361	-1.13983	Down	0.12973
3128	SNRPD2	Small nuclear ribonucleoprotein sm d2	P62316	0.172956	0.158654	-1.09015	Down	0.129784
2319	SRC	Proto-oncogene tyrosine-protein kinase src	P12931	0.178351	0.154983	-1.15078	Down	0.129792
4190	RBMXL3	Rna-binding motif protein, x-linked-like-3	Q8N7X1	0.143399	0.189934	1.32451	Up	0.129978
4253	MCFD2	Isoform 2 of multiple coagulation factor deficiency protein 2	Q8NI22-2	0.155699	0.174435	1.12034	Up	0.130023
1721	TPD52L2	Tumor protein d54	O43399	0.174631	0.155809	-1.1208	Down	0.130074
3462	DCTN2	Dynactin subunit 2	Q13561	0.173366	0.158177	-1.09603	Down	0.130425
1093	GLOD4	Glyoxalase domain-containing protein 4	F6TLX2	0.151473	0.170628	1.12645	Up	0.130547
502	DOCK11	Dedicator of cytokinesis protein 11	A6NIW2	0.171575	0.157474	-1.08954	Down	0.130889
2857	TRAPPC10	Trafficking protein particle complex subunit 10	P48553	0.17789	0.155128	-1.14673	Down	0.13102
3404	CALCOCO2	Isoform 4 of calcium-binding and coiled-coil domain-containing protein 2	Q13137-4	0.18704	0.146294	-1.27852	Down	0.13123
5143	ATXN10	Isoform 2 of ataxin-10	Q9UBB4-2	0.184466	0.148868	-1.23913	Down	0.131279
2174	HEXB	Beta-hexosaminidase subunit beta	P07686	0.152026	0.178779	1.17598	Up	0.131348
1464	ERBB2	Receptor protein-tyrosine kinase	J3QLU9	0.178075	0.145759	-1.22171	Down	0.131414
4864	C10orf54	V-type immunoglobulin domain-containing suppressor of t-cell activation	Q9H7M9	0.177983	0.151669	-1.17349	Down	0.131632
4307	BRK1	Protein brick1	Q8WUW1	0.165912	0.149941	-1.10651	Down	0.131694
3208	HSD11B2	Corticosteroid 11-beta-dehydrogenase isozyme 2	P80365	0.190256	0.138014	-1.37852	Down	0.131709
4647	C17orf62	Isoform 2 of uncharacterized protein c17orf62	Q9BQA9-2	0.180163	0.154201	-1.16837	Down	0.131796
1759	CALU	Isoform 2 of calumenin	O43852-2	0.156165	0.180455	1.15554	Up	0.131917
3430	G3BP1	Ras gtpase-activating protein-binding protein 1	Q13283	0.180587	0.152355	-1.1853	Down	0.132106
4343	GBF1	Isoform 3 of golgi-specific brefeldin a-resistance guanine nucleotide exchange factor 1	Q92538-3	0.173699	0.157022	-1.10621	Down	0.132176
4226	CCNY	Cyclin-y	Q8ND76	0.183873	0.163234	-1.12644	Down	0.132176
4548	C7orf26	Isoform 2 of uncharacterized protein c7orf26	Q96N11-2	0.192152	0.141182	-1.36103	Down	0.132338
3081	ACTR2	Actin-related protein 2	P61160	0.175534	0.158886	-1.10478	Down	0.13259
2847	UQCRFS1	Cytochrome b-c1 complex subunit rieske, mitochondrial	P47985	0.176719	0.151521	-1.1663	Down	0.132641
704	AMER3	Apc membrane recruitment protein 3 (fragment)	C9J4B8	0.180387	0.152946	-1.17941	Down	0.132737
3168	AP2B1	Ap-2 complex subunit beta	P63010	0.172605	0.15735	-1.09695	Down	0.132754
867	ACSL1	Long-chain-fatty-acid--coa ligase 1	E7EPM6	0.180211	0.153176	-1.1765	Down	0.132778
5136	CGN	Cingulin	Q9P2M7	0.181652	0.151681	-1.19759	Down	0.132833
565	FBLN1	Fibulin-1	B1AHL2	0.145772	0.182866	1.25447	Up	0.132857
3995	ATG9A	Autophagy-related protein 9a	Q7Z3C6	0.173639	0.155942	-1.11348	Down	0.133209
1760	AHCYL1	Adenosylhomocysteinase 2	O43865	0.173004	0.159637	-1.08373	Down	0.133241
3237	EFNB1	Ephrin-b1	P98172	0.135414	0.192189	1.41927	Up	0.133377
4694	DERL1	Isoform 2 of derlin-1	Q9BUN8-2	0.171516	0.159243	-1.07707	Down	0.133434
4323	PRPF31	U4/u6 small nuclear ribonucleoprotein prp31	Q8WWY3	0.175633	0.154712	-1.13523	Down	0.133579
2296	PC	Pyruvate carboxylase, mitochondrial	P11498	0.182031	0.150063	-1.21303	Down	0.133691
1708	PSMD3	26s proteasome non-atpase regulatory subunit 3	O43242	0.174114	0.15755	-1.10514	Down	0.133719
4099	MCAT	Malonyl-coa-acyl carrier protein transacylase, mitochondrial	Q8IVS2	0.155544	0.17779	1.14302	Up	0.133777
4427	PBXIP1	Isoform 2 of pre-b-cell leukemia transcription factor-interacting protein 1	Q96AQ6-2	0.17777	0.157177	-1.13102	Down	0.134207
3843	STEAP4	Metalloreductase steap4	Q687X5	0.153343	0.173471	1.13127	Up	0.134272
1305	DDX17	Probable atp-dependent rna helicase ddx17	H3BLZ8	0.175942	0.157629	-1.11618	Down	0.134344
3923	DHRS13	Dehydrogenase/reductase sdr family member 13	Q6UX07	0.151029	0.182305	1.20708	Up	0.134586
569	TFEB	Transcription factor eb (fragment)	B1AKA7	0.213266	0.120067	-1.77622	Down	0.134735
4985	SLC22A11	Solute carrier family 22 member 11	Q9NSA0	0.175788	0.151187	-1.16272	Down	0.134766
1236	RPL36A	60s ribosomal protein l36a	H0Y5B4	0.183106	0.150228	-1.21885	Down	0.134792
347	FAP	Prolyl endopeptidase fap	A0A0D9SEN1	0.167279	0.148791	-1.12425	Down	0.134928
3265	COL4A3	Collagen alpha-3(iv) chain	Q01955	0.154111	0.170369	1.10549	Up	0.135033
709	NIFK	Mki67 fha domain-interacting nucleolar phosphoprotein (fragment)	C9J6C5	0.191241	0.142093	-1.34589	Down	0.135145
1714	DAPK3	Death-associated protein kinase 3	O43293	0.155223	0.176214	1.13524	Up	0.135233
4923	TM9SF3	Transmembrane 9 superfamily member 3	Q9HD45	0.178113	0.15329	-1.16194	Down	0.135248
2481	MX2	Interferon-induced gtp-binding protein mx2	P20592	0.194873	0.13846	-1.40743	Down	0.135456
237	EXOC7	Exocyst complex component 7	A0A0A0MSB8	0.177324	0.158004	-1.12228	Down	0.135721
2411	NAGA	Alpha-n-acetylgalactosaminidase	P17050	0.171711	0.154447	-1.11178	Down	0.135915
3024	ADK	Isoform 4 of adenosine kinase	P55263-4	0.184406	0.148927	-1.23823	Down	0.136064
447	ING5	Inhibitor of growth protein 5	E9PEN0	0.181144	0.152189	-1.19026	Down	0.13646
3119	RPS18	40s ribosomal protein s18	P62269	0.178214	0.152892	-1.16562	Down	0.136528
3634	ELAVL1	Elav-like protein 1	Q15717	0.175296	0.151811	-1.1547	Down	0.136593
5152	XPR1	Isoform 2 of xenotropic and polytropic retrovirus receptor 1	Q9UBH6-2	0.139669	0.193664	1.3866	Up	0.136618
825	COMMD10	Comm domain containing 10, isoform cra_b	D6RJ90	0.181181	0.152153	-1.19078	Down	0.136881
4781	WDR61	Wd repeat-containing protein 61	Q9GZS3	0.177256	0.161148	-1.09996	Down	0.136894
3121	RPS13	40s ribosomal protein s13	P62277	0.179817	0.150402	-1.19557	Down	0.137313
2516	IGFBP4	Isoform 2 of insulin-like growth factor-binding protein 4	P22692-2	0.135652	0.197681	1.45727	Up	0.137373
1297	FURIN	Furin (fragment)	H0YNB5	0.185216	0.15045	-1.23107	Down	0.137405
1645	PLD2	Isoform pld2b of phospholipase d2	O14939-4	0.17801	0.151785	-1.17278	Down	0.137472
217	NRAP	Nebulin-related-anchoring protein	A0A0A0MRM2	0.185792	0.152571	-1.21774	Down	0.137534
3987	ERMP1	Endoplasmic reticulum metallopeptidase 1	Q7Z2K6	0.176933	0.147159	-1.20233	Down	0.13755
3562	SLMAP	Isoform 2 of sarcolemmal membrane-associated protein	Q14BN4-2	0.17585	0.154197	-1.14042	Down	0.137581
132	LPP	Lipoma-preferred partner	A0A087WZF1	0.17065	0.154334	-1.10572	Down	0.137587
607	CS	Citrate synthase	B4DJV2	0.175129	0.156363	-1.12002	Down	0.137593
270	FAM65A	Protein fam65a	A0A0A0MTL6	0.188378	0.144955	-1.29956	Down	0.13768
3481	SPTAN1	Isoform 3 of spectrin alpha chain, non-erythrocytic 1	Q13813-3	0.174373	0.156588	-1.11358	Down	0.137874
790	DKFZp667H216	Abi gene family, member 3 (nesh) binding protein, isoform cra_d	Q5JPC9	0.181059	0.152274	-1.18903	Down	0.137877
5434	FHOD1	Fh1/fh2 domain-containing protein 1	Q9Y613	0.123598	0.212727	1.72113	Up	0.138321
1777	PPL	Periplakin	O60437	0.149932	0.179702	1.19855	Up	0.138383
1253	CNOT6L	Ccr4-not transcription complex subunit 6-like (fragment)	H0Y9C1	0.175697	0.158268	-1.11012	Down	0.138466
4380	CORO2A	Coronin-2a	Q92828	0.147507	0.185826	1.25977	Up	0.138497
1841	NDUFS6	Nadh dehydrogenase [ubiquinone] iron-sulfur protein 6, mitochondrial	O75380	0.173787	0.152884	-1.13673	Down	0.138585
4738	CFHR5	Complement factor h-related protein 5	Q9BXR6	0.148265	0.186099	1.25518	Up	0.138603
1030	MS4A6A	Membrane-spanning 4-domains subfamily a member 6a	E9PSA9	0.191946	0.141387	-1.3576	Down	0.138667
3712	GXYLT1	Isoform 2 of glucoside xylosyltransferase 1	Q4G148-2	0.178775	0.154291	-1.15869	Down	0.138771
2841	RABIF	Guanine nucleotide exchange factor mss4	P47224	0.177247	0.156087	-1.13557	Down	0.138934
4125	AMOTL1	Isoform 2 of angiomotin-like protein 1	Q8IY63-2	0.178648	0.154972	-1.15277	Down	0.139202
5081	GGA3	Adp-ribosylation factor-binding protein gga3	Q9NZ52	0.185354	0.147979	-1.25257	Down	0.139213
4509	SUCLG2	Succinate--coa ligase [gdp-forming] subunit beta, mitochondrial	Q96I99	0.175795	0.154761	-1.13591	Down	0.139296
2308	SLC25A4	Adp/atp translocase 1	P12235	0.181827	0.154749	-1.17498	Down	0.139457
4793	XRN2	Isoform 2 of 5'-3' exoribonuclease 2	Q9H0D6-2	0.17049	0.158394	-1.07637	Down	0.139639
3059	PPP4C	Serine/threonine-protein phosphatase 4 catalytic subunit	P60510	0.169464	0.151924	-1.11545	Down	0.139651
160	STAU1	Double-stranded rna-binding protein staufen homolog 1	A0A087X1A5	0.180452	0.151619	-1.19017	Down	0.139875
2545	COX7B	Cytochrome c oxidase subunit 7b, mitochondrial	P24311	0.183398	0.152386	-1.20351	Down	0.139952
5063	AATF	Protein aatf	Q9NY61	0.191932	0.141401	-1.35735	Down	0.140342
5083	FAM120A	Constitutive coactivator of ppar-gamma-like protein 1	Q9NZB2	0.173578	0.161162	-1.07704	Down	0.140567
406	NEBL	Nebulette (fragment)	A0A0U1RRI4	0.188747	0.144587	-1.30542	Down	0.141023
680	IMMT	Micos complex subunit mic60	B9A067	0.171712	0.156155	-1.09963	Down	0.141218
4453	DNAJC19	Isoform 2 of mitochondrial import inner membrane translocase subunit tim14	Q96DA6-2	0.147163	0.186171	1.26507	Up	0.141601
5304	RUVBL1	Ruvb-like 1	Q9Y265	0.17253	0.158166	-1.09082	Down	0.141832
4255	SNIP1	Smad nuclear-interacting protein 1	Q8TAD8	0.203099	0.130234	-1.55949	Down	0.141869
3545	BMS1	Ribosome biogenesis protein bms1 homolog	Q14692	0.179881	0.153452	-1.17223	Down	0.141993
4960	CD163L1	Isoform 2 of scavenger receptor cysteine-rich type 1 protein m160	Q9NR16-2	0.180037	0.153296	-1.17444	Down	0.142418
3091	MAGOH	Protein mago nashi homolog	P61326	0.177714	0.158444	-1.12162	Down	0.142478
3807	AGO1	Protein argonaute-1	Q5TA58	0.214136	0.119197	-1.79649	Down	0.142594
1999	LDHA	L-lactate dehydrogenase a chain	P00338	0.150392	0.182947	1.21647	Up	0.142645
5075	RRN3	Isoform 3 of rna polymerase i-specific transcription initiation factor rrn3	Q9NYV6-3	0.154849	0.178484	1.15263	Up	0.142849
374	MAPT	Microtubule-associated protein	A0A0G2JQJ7	0.178307	0.151208	-1.17922	Down	0.142879
2131	RPLP0	60s acidic ribosomal protein p0	P05388	0.177741	0.153159	-1.1605	Down	0.142923
290	RPS15	40s ribosomal protein s15 (fragment)	S4R456	0.180017	0.151758	-1.18621	Down	0.143334
1166	PMPCB	Mitochondrial-processing peptidase subunit beta	G3V0E4	0.174616	0.161285	-1.08266	Down	0.143411
3051	EPPK1	Epiplakin	P58107	0.119955	0.213379	1.77883	Up	0.143614
3692	RELA	Rela protein	Q2TAM5	0.172916	0.151805	-1.13907	Down	0.143637
2019	ADA	Adenosine deaminase	P00813	0.185685	0.147649	-1.25761	Down	0.143703
4399	USP9X	Isoform 2 of probable ubiquitin carboxyl-terminal hydrolase faf-x	Q93008-1	0.176575	0.156861	-1.12568	Down	0.14392
1785	TPST1	Protein-tyrosine sulfotransferase 1	O60507	0.187586	0.145748	-1.28706	Down	0.143965
2731	ATP6V1E1	V-type proton atpase subunit e 1	P36543	0.175463	0.161465	-1.08669	Down	0.144051
2298	MTHFD1	C-1-tetrahydrofolate synthase, cytoplasmic	P11586	0.173183	0.160058	-1.082	Down	0.144122
815	RAP1GDS1	Rap1 gtpase-gdp dissociation stimulator 1 (fragment)	D6RHH8	0.195158	0.138176	-1.41239	Down	0.144168
595	CDIPT	Cdp-diacylglycerol--inositol 3-phosphatidyltransferase	B3KY94	0.173228	0.151886	-1.14052	Down	0.144229
2703	KRT9	Keratin, type i cytoskeletal 9	P35527	0.133923	0.213986	1.59783	Up	0.144248
3407	HNRNPA0	Heterogeneous nuclear ribonucleoprotein a0	Q13151	0.175589	0.155871	-1.1265	Down	0.144405
4448	OPTN	Isoform 3 of optineurin	Q96CV9-3	0.175895	0.154709	-1.13694	Down	0.144525
4232	MCU	Isoform 3 of calcium uniporter protein, mitochondrial	Q8NE86-3	0.181736	0.152272	-1.1935	Down	0.144579
5466	AP1M2	Ap-1 complex subunit mu-2	Q9Y6Q5	0.184559	0.149372	-1.23556	Down	0.144863
427	CFAP54	Cilia- and flagella-associated protein 54 (fragment)	A0A1B0GU80	0.183852	0.149482	-1.22993	Down	0.144999
3092	RPL27	60s ribosomal protein l27	P61353	0.179488	0.150323	-1.19402	Down	0.145018
4038	ABCA12	Isoform 2 of atp-binding cassette sub-family a member 12	Q86UK0-2	0.183516	0.149817	-1.22493	Down	0.14504
2443	PTPRA	Isoform 4 of receptor-type tyrosine-protein phosphatase alpha	P18433-4	0.180663	0.151079	-1.19582	Down	0.145056
4208	TMEM87A	Transmembrane protein 87a	Q8NBN3	0.181296	0.156574	-1.15789	Down	0.145092
3225	ARF5	Adp-ribosylation factor 5	P84085	0.18119	0.152354	-1.18927	Down	0.145517
3646	RAB11B	Ras-related protein rab-11b	Q15907	0.160233	0.170428	1.06363	Up	0.145629
1486	AP1M1	Ap-1 complex subunit mu-1	K7EJL1	0.156269	0.175907	1.12567	Up	0.145694
2729	ATP5C1	Atp synthase subunit gamma, mitochondrial	P36542	0.175563	0.150644	-1.16542	Down	0.146452
4480	CERS2	Ceramide synthase 2	Q96G23	0.177271	0.15897	-1.11513	Down	0.146636
5225	DCTN4	Dynactin subunit 4	Q9UJW0	0.175444	0.152743	-1.14862	Down	0.146851
265	LAMA4	Laminin subunit alpha-4	A0A0A0MTC7	0.173507	0.156687	-1.10735	Down	0.146929
5258	MAFF	Isoform 2 of transcription factor maff	Q9ULX9-2	0.154149	0.179374	1.16365	Up	0.14713
3690	ALG11	Gdp-man:man(3)glcnac(2)-pp-dol alpha-1,2-mannosyltransferase	Q2TAA5	0.158372	0.173502	1.09553	Up	0.147189
1968	CPSF4	Isoform 3 of cleavage and polyadenylation specificity factor subunit 4	O95639-3	0.17992	0.153413	-1.17278	Down	0.147588
672	SNRNP27	U4/u6.U5 small nuclear ribonucleoprotein 27 kda protein	B8ZZ98	0.186448	0.146885	-1.26934	Down	0.147704
1495	AES	Amino-terminal enhancer of split	K7EQH5	0.152535	0.180798	1.18528	Up	0.147712
1427	SRSF2	Serine/arginine-rich-splicing factor 2 (fragment)	J3KP15	0.174169	0.156803	-1.11075	Down	0.147746
1190	VIPAS39	Spermatogenesis-defective protein 39 homolog	G3V4K3	0.178262	0.148972	-1.19662	Down	0.147885
1839	FLNB	Isoform 2 of filamin-b	O75369-2	0.154967	0.175985	1.13563	Up	0.147929
4008	WAPL	Wings apart-like protein homolog	Q7Z5K2	0.182094	0.15493	-1.17533	Down	0.147944
1616	ABLIM1	Isoform 2 of actin-binding lim protein 1	O14639-2	0.170684	0.15594	-1.09455	Down	0.147962
1882	DHRS3	Short-chain dehydrogenase/reductase 3	O75911	0.176263	0.154732	-1.13915	Down	0.148101
4989	KLC4	Isoform 5 of kinesin light chain 4	Q9NSK0-5	0.184525	0.148808	-1.24002	Down	0.148245
4648	VKORC1	Vitamin k epoxide reductase complex subunit 1	Q9BQB6	0.181114	0.154544	-1.17192	Down	0.1483
1476	C17orf75	Protein njmu-r1	J9JIC5	0.14926	0.184074	1.23325	Up	0.148402
3531	ITPR2	Inositol 1,4,5-trisphosphate receptor type 2	Q14571	0.167842	0.152844	-1.09813	Down	0.148451
3099	GNG11	Guanine nucleotide-binding protein g(i)/g(s)/g(o) subunit gamma-11	P61952	0.177122	0.156724	-1.13015	Down	0.148787
833	ATOX1	Copper transport protein atox1	E5RGN3	0.143854	0.18948	1.31717	Up	0.148936
3382	ILF3	Isoform 7 of interleukin enhancer-binding factor 3	Q12906-7	0.174292	0.156101	-1.11654	Down	0.149057
2521	CES1	Isoform 3 of liver carboxylesterase 1	P23141-3	0.190494	0.147495	-1.29153	Down	0.149085
3136	RPS4X	40s ribosomal protein s4, x isoform	P62701	0.18015	0.151348	-1.1903	Down	0.14918
2295	PSG2	Pregnancy-specific beta-1-glycoprotein 2	P11465	0.154714	0.181499	1.17313	Up	0.149224
3139	RHOB	Rho-related gtp-binding protein rhob	P62745	0.169627	0.161354	-1.05127	Down	0.149267
3928	WDR82	Wd repeat-containing protein 82	Q6UXN9	0.174821	0.1566	-1.11636	Down	0.149442
2824	NOP2	Isoform 3 of probable 28s rrna (cytosine(4447)-c(5))-methyltransferase	P46087-3	0.182829	0.152286	-1.20057	Down	0.149495
4883	L2HGDH	L-2-hydroxyglutarate dehydrogenase, mitochondrial	Q9H9P8	0.182196	0.151137	-1.2055	Down	0.149508
829	INTS9	Integrator complex subunit 9 (fragment)	E5RG70	0.194128	0.139206	-1.39454	Down	0.149798
728	APOD	Apolipoprotein d (fragment)	C9JF17	0.183042	0.139812	-1.3092	Down	0.149865
3822	ABHD17B	Protein abhd17b	Q5VST6	0.191047	0.142286	-1.3427	Down	0.149918
337	BET1L	Bet1-like protein	H7BXT7	0.187575	0.145758	-1.2869	Down	0.150007
915	KLC1	Kinesin light chain 1	G5E9S8	0.177407	0.1604	-1.10603	Down	0.150065
2042	CD4	T-cell surface glycoprotein cd4	P01730	0.205386	0.127948	-1.60523	Down	0.15011
3291	NOTCH2	Neurogenic locus notch homolog protein 2	Q04721	0.184314	0.149019	-1.23685	Down	0.150205
549	RNF185	Bsk65-test2	A9X3U0	0.177066	0.155756	-1.13682	Down	0.150256
4153	INTS1	Integrator complex subunit 1	Q8N201	0.176506	0.15307	-1.15311	Down	0.150286
1664	SCAMP2	Secretory carrier-associated membrane protein 2	O15127	0.179016	0.152548	-1.17351	Down	0.150366
1895	CLPX	Atp-dependent clp protease atp-binding subunit clpx-like, mitochondrial	O76031	0.18835	0.16007	-1.17667	Down	0.150384
1022	SMPD1	Sphingomyelin phosphodiesterase	G3V1E1	0.147191	0.186142	1.26463	Up	0.150627
3020	VCP	Transitional endoplasmic reticulum atpase	P55072	0.174223	0.157801	-1.10406	Down	0.150744
1094	POLDIP3	Polymerase delta-interacting protein 3	F6VRR5	0.176941	0.155116	-1.1407	Down	0.150983
3260	SLC7A5	Large neutral amino acids transporter small subunit 1	Q01650	0.152832	0.176415	1.1543	Up	0.151024
1148	WNK2	Serine/threonine-protein kinase wnk2	F8W9F9	0.185799	0.143095	-1.29843	Down	0.15107
2388	TIMP2	Metalloproteinase inhibitor 2	P16035	0.155904	0.174564	1.11969	Up	0.151081
5057	GDAP2	Isoform 2 of ganglioside-induced differentiation-associated protein 2	Q9NXN4-2	0.186693	0.14664	-1.27314	Down	0.151277
2190	ABCB1	Multidrug resistance protein 1	P08183	0.183763	0.150792	-1.21865	Down	0.151337
1069	ARHGDIB	Rho gdp-dissociation inhibitor 2 (fragment)	F5H3P3	0.14213	0.190063	1.33725	Up	0.152134
67	GPX1	Glutathione peroxidase	A0A087WUQ6	0.175512	0.160335	-1.09466	Down	0.152244
1400	EIF5A	Eukaryotic translation initiation factor 5a (fragment)	I3L397	0.172775	0.154468	-1.11852	Down	0.152282
2466	ITIH1	Inter-alpha-trypsin inhibitor heavy chain h1	P19827	0.1538	0.180856	1.17592	Up	0.152364
1410	INTS2	Integrator complex subunit 2	J3KMZ7	0.180369	0.148049	-1.2183	Down	0.152438
1589	BTN3A3	Isoform 2 of butyrophilin subfamily 3 member a3	O00478-2	0.17884	0.154493	-1.1576	Down	0.152495
2621	SHC1	Isoform p52shc of shc-transforming protein 1	P29353-2	0.179925	0.153409	-1.17285	Down	0.152495
12	ATP11C	Phospholipid-transporting atpase	A0A067XG54	0.218981	0.114352	-1.91497	Down	0.152526
4234	ZNF555	Isoform 2 of zinc finger protein 555	Q8NEP9-2	0.179559	0.153774	-1.16768	Down	0.152544
2386	DSP	Desmoplakin	P15924	0.171352	0.158421	-1.08163	Down	0.152574
4638	NIPSNAP1	Protein nipsnap homolog 1	Q9BPW8	0.175096	0.155231	-1.12797	Down	0.152929
3486	SNTB1	Beta-1-syntrophin	Q13884	0.176862	0.151684	-1.16599	Down	0.153056
4131	EXOC8	Exocyst complex component 8	Q8IYI6	0.174111	0.160034	-1.08797	Down	0.153348
2947	GPC3	Glypican-3	P51654	0.145073	0.181554	1.25147	Up	0.153471
432	UNC13B	Protein unc-13 homolog b	A0A1B0GUS7	0.13651	0.196823	1.44182	Up	0.153523
2772	EIF2D	Isoform 2 of eukaryotic translation initiation factor 2d	P41214-2	0.147441	0.185893	1.2608	Up	0.153619
2170	C8G	Complement component c8 gamma chain	P07360	0.152234	0.183391	1.20467	Up	0.153809
821	COL12A1	Collagen alpha-1(xii) chain	D6RGG3	0.181011	0.152322	-1.18834	Down	0.153841
3519	FKBP8	Isoform 2 of peptidyl-prolyl cis-trans isomerase fkbp8	Q14318-2	0.148675	0.170905	1.14952	Up	0.153999
924	CSTF2	Cleavage stimulation factor subunit 2	E7EWR4	0.179816	0.154958	-1.16042	Down	0.154071
85	CLTC	Clathrin heavy chain	A0A087WVQ6	0.17483	0.157027	-1.11337	Down	0.154237
1699	ZZEF1	Zinc finger zz-type and ef-hand domain-containing protein 1	O43149	0.172339	0.157083	-1.09712	Down	0.154412
496	ARHGAP22	Rho gtpase-activating protein 22	D6R9V6	0.144046	0.183093	1.27107	Up	0.154516
4372	GTF2H4	General transcription factor iih subunit 4	Q92759	0.187092	0.144001	-1.29924	Down	0.154579
203	PUM2	Pumilio homolog 2 (fragment)	A0A0C4DG68	0.181455	0.151878	-1.19474	Down	0.154848
1257	KLKB1	Plasma kallikrein (fragment)	H0YAC1	0.150529	0.183492	1.21899	Up	0.155186
3961	ZNF365	Isoform 5 of protein znf365	Q70YC5-4	0.0655192	0.267814	4.08756	Up	0.155524
4749	MRPL9	39s ribosomal protein l9, mitochondrial	Q9BYD2	0.178696	0.155863	-1.14649	Down	0.155546
651	ACBD5	Acyl-coa-binding domain-containing protein 5	B7Z2R7	0.148976	0.171684	1.15243	Up	0.155724
261	MUC15	Mucin-15	A0A0A0MT67	0.180009	0.153324	-1.17404	Down	0.15589
3325	LRP1	Prolow-density lipoprotein receptor-related protein 1	Q07954	0.172622	0.157455	-1.09633	Down	0.156163
267	BTAF1	Tata-binding protein-associated factor 172	A0A0A0MTH9	0.191853	0.14148	-1.35604	Down	0.156391
2600	CD82	Isoform 2 of cd82 antigen	P27701-2	0.187266	0.146068	-1.28205	Down	0.156562
2832	RPL28	60s ribosomal protein l28	P46779	0.179983	0.152806	-1.17785	Down	0.156618
372	NLRP2	Nacht, lrr and pyd domains-containing protein 2 (fragment)	A0A0G2JLQ8	0.15023	0.184094	1.22541	Up	0.15669
1722	EMC8	Er membrane protein complex subunit 8	O43402	0.179096	0.155171	-1.15418	Down	0.156944
466	PRNP	Major prion protein (fragment)	A2A2V1	0.200142	0.133191	-1.50267	Down	0.156963
86	NME4	Nucleoside diphosphate kinase	A0A087WVT9	0.198864	0.13447	-1.47887	Down	0.157049
2067	C1QA	Complement c1q subcomponent subunit a	P02745	0.152247	0.180847	1.18785	Up	0.157115
1037	TOLLIP	Toll-interacting protein	F2Z2Y8	0.178224	0.161877	-1.10098	Down	0.157149
2613	MAPK1	Mitogen-activated protein kinase 1	P28482	0.17612	0.155543	-1.13229	Down	0.157295
927	DCTN1	Dynactin subunit 1	E7EX90	0.170768	0.156309	-1.0925	Down	0.157375
1871	SLC25A12	Calcium-binding mitochondrial carrier protein aralar1	O75746	0.169927	0.158343	-1.07316	Down	0.15739
896	CFI	Complement factor i	G3XAM2	0.149276	0.176954	1.18542	Up	0.157555
2797	RPL35	60s ribosomal protein l35	P42766	0.179919	0.150358	-1.1966	Down	0.157576
2602	CANX	Calnexin	P27824	0.156699	0.175568	1.12042	Up	0.157627
5153	GNG12	Guanine nucleotide-binding protein g(i)/g(s)/g(o) subunit gamma-12	Q9UBI6	0.176528	0.156938	-1.12483	Down	0.157736
2994	POLR2K	Dna-directed rna polymerases i, ii, and iii subunit rpabc4	P53803	0.182966	0.150368	-1.21679	Down	0.158259
2302	COX6A1	Cytochrome c oxidase subunit 6a1, mitochondrial	P12074	0.190113	0.14479	-1.31302	Down	0.158407
5135	LARS	Isoform 2 of leucine--trna ligase, cytoplasmic	Q9P2J5-2	0.172862	0.160131	-1.07951	Down	0.158447
2924	BCAM	Basal cell adhesion molecule	P50895	0.176906	0.155077	-1.14076	Down	0.158535
2926	RPL14	60s ribosomal protein l14	P50914	0.17892	0.151655	-1.17978	Down	0.158535
3102	AP1S1	Ap-1 complex subunit sigma-1a	P61966	0.150626	0.172018	1.14202	Up	0.159033
4014	HUWE1	Isoform 2 of e3 ubiquitin-protein ligase huwe1	Q7Z6Z7-2	0.173241	0.157397	-1.10066	Down	0.159249
3437	CTBP1	Isoform 2 of c-terminal-binding protein 1	Q13363-2	0.156398	0.176935	1.13131	Up	0.159768
3759	GNAS	Isoform xlas-2 of guanine nucleotide-binding protein g(s) subunit alpha isoforms xlas	Q5JWF2-2	0.136303	0.19703	1.44553	Up	0.16007
766	TNS3	Tensin-3 (fragment)	C9JUW5	0.172974	0.153801	-1.12466	Down	0.160229
3840	STEAP3	Isoform 3 of metalloreductase steap3	Q658P3-3	0.17864	0.150822	-1.18444	Down	0.160852
1391	hCG_1984214	Hcg1984214, isoform cra_a	I3L0E3	0.172564	0.156842	-1.10024	Down	0.160957
4889	UPF2	Regulator of nonsense transcripts 2	Q9HAU5	0.184432	0.158565	-1.16313	Down	0.161004
1485	ACTN4	Alpha-actinin-4 (fragment)	K7EJH8	0.191311	0.142022	-1.34705	Down	0.161046
792	EXOSC9	Exosome complex component rrp45 (fragment)	D6R905	0.178985	0.154348	-1.15962	Down	0.161047
2016	F10	Coagulation factor x	P00742	0.191154	0.142179	-1.34446	Down	0.161057
3304	CTDSPL2	Isoform 2 of ctd small phosphatase-like protein 2	Q05D32-2	0.190143	0.14319	-1.32791	Down	0.161129
2535	NFYA	Isoform short of nuclear transcription factor y subunit alpha	P23511-2	0.156097	0.180865	1.15867	Up	0.161193
4074	TDRP	Testis development-related protein	Q86YL5	0.193806	0.139527	-1.38902	Down	0.16135
615	SEC61A1	Protein transport protein sec61 subunit alpha isoform 1	B4DR61	0.175363	0.158727	-1.10481	Down	0.16138
1547	ADGRE3	Adhesion g protein-coupled receptor e3	M0R1G2	0.200605	0.132729	-1.51139	Down	0.16185
589	EIF3H	Eukaryotic translation initiation factor 3 subunit h	B3KS98	0.176125	0.152931	-1.15167	Down	0.161882
2566	ATP5A1	Atp synthase subunit alpha, mitochondrial	P25705	0.17394	0.158131	-1.09997	Down	0.161888
3650	SEPT7	Septin-7	Q16181	0.174537	0.158451	-1.10152	Down	0.16189
5332	TMA7	Translation machinery-associated protein 7	Q9Y2S6	0.199576	0.133757	-1.49208	Down	0.161981
190		Uncharacterized protein (fragment)	A0A096LPI6	0.172871	0.154465	-1.11916	Down	0.162031
1943	SMC2	Isoform 2 of structural maintenance of chromosomes protein 2	O95347-2	0.143512	0.189821	1.32269	Up	0.162095
702	UXS1	Udp-glucuronic acid decarboxylase 1 (fragment)	C9J3T9	0.185369	0.147964	-1.2528	Down	0.162168
3858	RPL7L1	60s ribosomal protein l7-like 1	Q6DKI1	0.185222	0.148111	-1.25056	Down	0.162235
2685	GUCY1A2	Guanylate cyclase soluble subunit alpha-2	P33402	0.183298	0.144209	-1.27106	Down	0.162271
2234	PDGFRB	Platelet-derived growth factor receptor beta	P09619	0.180122	0.155473	-1.15854	Down	0.162298
236	ABCC1	Multidrug resistance-associated protein 1	A0A0A0MS99	0.179142	0.160956	-1.11299	Down	0.162437
2124	PCCA	Isoform 2 of propionyl-coa carboxylase alpha chain, mitochondrial	P05165-2	0.168665	0.157938	-1.06792	Down	0.162733
3400	IK	Protein red	Q13123	0.173126	0.153337	-1.12906	Down	0.162905
2208	CFH	Complement factor h	P08603	0.152161	0.178651	1.17409	Up	0.162954
2424	DES	Desmin	P17661	0.177193	0.151274	-1.17134	Down	0.162966
4423	EXOC4	Exocyst complex component 4	Q96A65	0.176433	0.160352	-1.10028	Down	0.162971
3608	Nbla03646	Delta(24)-sterol reductase	Q3LIE7	0.184175	0.151885	-1.2126	Down	0.163009
995	PRMT1	Protein arginine n-methyltransferase 1	E9PKG1	0.172066	0.160294	-1.07344	Down	0.163023
3433	ATM	Serine-protein kinase atm	Q13315	0.186048	0.149787	-1.24208	Down	0.163134
1783	ADCY9	Adenylate cyclase type 9	O60503	0.187703	0.14563	-1.2889	Down	0.163171
3228	SRSF3	Isoform 2 of serine/arginine-rich splicing factor 3	P84103-2	0.178681	0.153649	-1.16291	Down	0.163257
5280	SLC12A4	Isoform 5 of solute carrier family 12 member 4	Q9UP95-5	0.17828	0.157163	-1.13437	Down	0.163305
2330	VCAN	Versican core protein	P13611	0.178069	0.154942	-1.14926	Down	0.163476
586	HNRNPC	Heterogeneous nuclear ribonucleoproteins c1/c2 (fragment)	G3V4W0	0.174998	0.157433	-1.11157	Down	0.163642
4786	TMEM126A	Transmembrane protein 126a	Q9H061	0.15587	0.174892	1.12204	Up	0.163757
4955	RPRD1B	Regulation of nuclear pre-mrna domain-containing protein 1b	Q9NQG5	0.171777	0.157035	-1.09388	Down	0.164544
4222	GALNT11	Polypeptide n-acetylgalactosaminyltransferase 11	Q8NCW6	0.195817	0.133593	-1.46578	Down	0.164545
4886	TBC1D17	Isoform 3 of tbc1 domain family member 17	Q9HA65-3	0.186769	0.146565	-1.27431	Down	0.164642
5101	NDUFAF4	Nadh dehydrogenase [ubiquinone] 1 alpha subcomplex assembly factor 4	Q9P032	0.175782	0.157382	-1.11691	Down	0.164646
632	CHCHD10	Coiled-coil-helix-coiled-coil-helix domain-containing protein 10, mitochondrial	B5MBW9	0.155953	0.182956	1.17315	Up	0.164691
2971	HNRNPF	Heterogeneous nuclear ribonucleoprotein f	P52597	0.179231	0.156378	-1.14614	Down	0.164953
2856	PPP3CC	Isoform 2 of serine/threonine-protein phosphatase 2b catalytic subunit gamma isoform	P48454-2	0.136965	0.196368	1.4337	Up	0.16499
4674	CNPY3	Protein canopy homolog 3	Q9BT09	0.178109	0.156832	-1.13567	Down	0.16506
2833	RPS10	40s ribosomal protein s10	P46783	0.176232	0.155639	-1.13232	Down	0.165098
3913	ATAD2	Isoform 2 of atpase family aaa domain-containing protein 2	Q6PL18-2	0.187248	0.146085	-1.28177	Down	0.165132
3660	C3AR1	C3a anaphylatoxin chemotactic receptor	Q16581	0.184791	0.148542	-1.24403	Down	0.165368
4375	DDX12P	Putative atp-dependent rna helicase ddx12	Q92771	0.184525	0.148808	-1.24002	Down	0.165632
4589	MMS19	Isoform 6 of mms19 nucleotide excision repair protein homolog	Q96T76-9	0.187213	0.146717	-1.27601	Down	0.165774
525	MIER3	Mesoderm induction early response protein 3 (fragment)	A8MQD4	0.129373	0.203961	1.57654	Up	0.165859
273	HYI	Putative hydroxypyruvate isomerase (fragment)	H0YB18	0.182	0.151333	-1.20264	Down	0.165899
4058	SBF2	Myotubularin-related protein 13	Q86WG5	0.172884	0.151681	-1.13979	Down	0.166102
4750	MRPL1	39s ribosomal protein l1, mitochondrial	Q9BYD6	0.173389	0.144077	-1.20344	Down	0.166587
2776	UBA7	Ubiquitin-like modifier-activating enzyme 7	P41226	0.187503	0.14583	-1.28576	Down	0.166853
3008	EPHB4	Eph receptor b4, isoform cra_b	Q96L35	0.176783	0.158515	-1.11524	Down	0.16705
3833	LYPLAL1	Isoform 2 of lysophospholipase-like protein 1	Q5VWZ2-2	0.190335	0.142998	-1.33103	Down	0.167508
2931	RAB5C	Ras-related protein rab-5c	P51148	0.174884	0.15796	-1.10714	Down	0.167682
4381	CASP10	Isoform 7 of caspase-10	Q92851-7	0.133654	0.199679	1.494	Up	0.167774
2988	SUCLG1	Succinate--coa ligase [adp/gdp-forming] subunit alpha, mitochondrial	P53597	0.179333	0.154712	-1.15914	Down	0.167854
404	EXOC6B	Exocyst complex component 6b	A0A0U1RRB6	0.171981	0.160037	-1.07463	Down	0.167983
2851	ME1	Isoform 2 of nadp-dependent malic enzyme	P48163-2	0.202724	0.130609	-1.55214	Down	0.168335
3146	RAP1A	Ras-related protein rap-1a	P62834	0.172463	0.155962	-1.1058	Down	0.168432
5373	RHBDD3	Rhomboid domain-containing protein 3	Q9Y3P4	0.188486	0.144847	-1.30127	Down	0.168468
2287	BCR	Breakpoint cluster region protein	P11274	0.16957	0.159006	-1.06644	Down	0.168484
675	EVA1A	Protein eva-1 homolog a	B8ZZF5	0.148824	0.184509	1.23978	Up	0.168606
4389	GPKOW	G patch domain and kow motifs-containing protein	Q92917	0.182683	0.145311	-1.25718	Down	0.168783
2226	PAEP	Isoform 3 of glycodelin	P09466-3	0.177757	0.155053	-1.14643	Down	0.169136
4320	SPIRE2	Isoform 4 of protein spire homolog 2	Q8WWL2-4	0.19242	0.140913	-1.36552	Down	0.16914
1390	GIGYF2	Perq amino acid-rich with gyf domain-containing protein 2	I1E4Y6	0.175927	0.157504	-1.11696	Down	0.169365
2647	NMT1	Glycylpeptide n-tetradecanoyltransferase 1	P30419	0.177977	0.1588	-1.12076	Down	0.169544
3434	EIF3I	Eukaryotic translation initiation factor 3 subunit i	Q13347	0.178974	0.159705	-1.12066	Down	0.16976
800	CDK18	Cyclin-dependent kinase 18 (fragment)	D6RA44	0.153415	0.179918	1.17275	Up	0.16989
3372	SMARCB1	Isoform b of swi/snf-related matrix-associated actin-dependent regulator of chromatin subfamily b member 1	Q12824-2	0.18033	0.157842	-1.14248	Down	0.169893
1585	RTCA	Rna 3'-terminal phosphate cyclase	O00442	0.184056	0.144416	-1.27449	Down	0.169905
933	RBBP7	Histone-binding protein rbbp7	E9PC52	0.179975	0.152757	-1.17818	Down	0.170282
1343	GRAMD2	Gram domain-containing protein 2 (fragment)	H3BUI8	0.185224	0.14811	-1.25058	Down	0.17033
4047	NT5DC3	Isoform 2 of 5'-nucleotidase domain-containing protein 3	Q86UY8-2	0.183989	0.147127	-1.25055	Down	0.17036
5437	ADGRG1	Isoform 5 of adhesion g-protein coupled receptor g1	Q9Y653-5	0.181072	0.147187	-1.23022	Down	0.170471
786	PPP1R9B	Neurabin-2	D3DTX6	0.176489	0.14755	-1.19613	Down	0.170579
2347	ANXA8L1	Annexin a8-like protein 1	Q5VT79	0.17704	0.158699	-1.11557	Down	0.170704
1811	KIN	Isoform 2 of dna/rna-binding protein kin17	O60870-2	0.145589	0.187744	1.28954	Up	0.170714
3370	AKAP13	Isoform 3 of a-kinase anchor protein 13	Q12802-4	0.172981	0.150017	-1.15308	Down	0.170824
3836	SPRYD7	Spry domain-containing protein 7	Q5W111	0.171406	0.150385	-1.13978	Down	0.171274
4524	LCOR	Isoform 2 of ligand-dependent corepressor	Q96JN0-2	0.184671	0.148662	-1.24222	Down	0.171548
4550	DOCK7	Isoform 4 of dedicator of cytokinesis protein 7	Q96N67-4	0.17524	0.158621	-1.10477	Down	0.171619
2218	STS	Steryl-sulfatase	P08842	0.146987	0.180644	1.22898	Up	0.172411
2558	AZGP1	Zinc-alpha-2-glycoprotein	P25311	0.158157	0.189388	1.19747	Up	0.1727
5450	MTCH2	Mitochondrial carrier homolog 2	Q9Y6C9	0.174168	0.154357	-1.12835	Down	0.172768
3801	TMEM59	Transmembrane protein 59 (fragment)	Q5T706	0.187101	0.146232	-1.27948	Down	0.173016
3953	GTF2H5	General transcription factor iih subunit 5	Q6ZYL4	0.150489	0.182845	1.21501	Up	0.173303
454	UBA6	Ubiquitin-like modifier-activating enzyme 6	A0AVT1	0.178429	0.153218	-1.16454	Down	0.173386
3611	RSU1	Ras suppressor protein 1	Q15404	0.173411	0.159208	-1.08921	Down	0.173603
2770	EIF2S3	Eukaryotic translation initiation factor 2 subunit 3	P41091	0.172025	0.16182	-1.06307	Down	0.173789
838	ELOC	Protein eloc (fragment)	E5RHG8	0.177365	0.153237	-1.15745	Down	0.173827
5423	RBM8A	Rna-binding protein 8a	Q9Y5S9	0.171857	0.159021	-1.08072	Down	0.17384
3014	MFAP2	Isoform b of microfibrillar-associated protein 2	P55001-3	0.156469	0.176091	1.1254	Up	0.174233
4400	USP7	Ubiquitin carboxyl-terminal hydrolase 7	Q93009	0.174021	0.161497	-1.07755	Down	0.174322
3155	RPL30	60s ribosomal protein l30	P62888	0.17464	0.154756	-1.12849	Down	0.174374
408	MMP24-AS1	Protein mmp24-as1	A0A0U1RRL7	0.183712	0.149622	-1.22784	Down	0.174483
229	RAD51B	Dna repair protein rad51 homolog 2 (fragment)	G3V4W9	0.190824	0.142509	-1.33903	Down	0.174526
487	TSPAN14	Tetraspanin (fragment)	A6NEP9	0.152719	0.175493	1.14913	Up	0.174577
4885	FN3KRP	Ketosamine-3-kinase	Q9HA64	0.170914	0.153568	-1.11295	Down	0.174755
1083	MRPL48	39s ribosomal protein l48, mitochondrial	F5H702	0.154363	0.17897	1.15941	Up	0.174811
3374	STX4	Syntaxin-4	Q12846	0.170509	0.157999	-1.07918	Down	0.175124
4247	TNIP2	Tnfaip3-interacting protein 2	Q8NFZ5	0.176062	0.154204	-1.14175	Down	0.175359
2074	AMBP	Protein ambp	P02760	0.150784	0.183044	1.21395	Up	0.176036
571	CFHR1	Complement factor h-related protein 1	B1AKG0	0.124564	0.20877	1.67601	Up	0.176071
3422	NME3	Nucleoside diphosphate kinase 3	Q13232	0.176604	0.151071	-1.16902	Down	0.176146
2328	BMP1	Isoform bmp1-6 of bone morphogenetic protein 1	P13497-5	0.177272	0.16182	-1.09549	Down	0.176282
2385	RPS2	40s ribosomal protein s2	P15880	0.177945	0.153746	-1.15739	Down	0.176416
5244	CDV3	Protein cdv3 homolog	Q9UKY7	0.176194	0.151152	-1.16567	Down	0.176799
365	PPP1R18	Phostensin	A0A0G2JHC2	0.190265	0.151469	-1.25613	Down	0.176943
5160	GRHPR	Glyoxylate reductase/hydroxypyruvate reductase	Q9UBQ7	0.1782	0.15792	-1.12842	Down	0.176954
1522	G6PC3	Glucose-6-phosphatase 3 (fragment)	K7ESE6	0.146433	0.1869	1.27636	Up	0.177393
4941	ACOT13	Isoform 2 of acyl-coenzyme a thioesterase 13	Q9NPJ3-2	0.181993	0.1493	-1.21898	Down	0.177579
5265	NOL7	Nucleolar protein 7	Q9UMY1	0.149127	0.184207	1.23524	Up	0.177739
1500	EIF1	Eukaryotic translation initiation factor 1	K7EM18	0.147883	0.18545	1.25403	Up	0.177794
325	SNX29	Sorting nexin-29 (fragment)	A0A0C4DGM3	0.18152	0.151814	-1.19567	Down	0.177812
2029	C5	Complement c5	P01031	0.148397	0.189795	1.27897	Up	0.177933
1462	MRPS23	28s ribosomal protein s23, mitochondrial	J3QLR8	0.173798	0.128481	-1.35271	Down	0.177998
84	SMTN	Smoothelin	A0A087WVP4	0.172322	0.153933	-1.11946	Down	0.178129
4603	SORT1	Sortilin	Q99523	0.175881	0.157769	-1.11481	Down	0.178168
1508	TRMT11	Trna (guanine(10)-n2)-methyltransferase homolog (fragment)	Q5JY01	0.184371	0.148962	-1.2377	Down	0.178256
5215	HERC5	E3 isg15--protein ligase herc5	Q9UII4	0.184942	0.148392	-1.24631	Down	0.178459
5464	USH1C	Isoform 5 of harmonin	Q9Y6N9-5	0.194704	0.138629	-1.4045	Down	0.178677
4534	CNDP2	Cytosolic non-specific dipeptidase	Q96KP4	0.168917	0.158027	-1.06891	Down	0.178751
2875	NASP	Isoform 2 of nuclear autoantigenic sperm protein	P49321-2	0.176746	0.158062	-1.11821	Down	0.178878
1732	CHMP2A	Charged multivesicular body protein 2a	O43633	0.168106	0.152766	-1.10042	Down	0.178917
529	RTN1	Reticulon	A8MT72	0.184595	0.145029	-1.27281	Down	0.179015
661	NAP1L1	Nucleosome assembly protein 1-like 1 (fragment)	F8VY35	0.173065	0.154943	-1.11696	Down	0.179388
4501	PGAM5	Serine/threonine-protein phosphatase pgam5, mitochondrial	Q96HS1	0.171509	0.151073	-1.13527	Down	0.179645
5405	AP4S1	Ap-4 complex subunit sigma-1	Q9Y587	0.18698	0.146353	-1.2776	Down	0.179916
794	ATP5G1	Atp synthase f(0) complex subunit c1, mitochondrial (fragment)	I3L0Y5	0.176762	0.160033	-1.10454	Down	0.179942
2499	VDAC1	Voltage-dependent anion-selective channel protein 1	P21796	0.174009	0.157595	-1.10416	Down	0.179942
5241	AMFR	E3 ubiquitin-protein ligase amfr	Q9UKV5	0.176079	0.150636	-1.16891	Down	0.180086
1450	MRPS7	28s ribosomal protein s7, mitochondrial (fragment)	J3KSI8	0.181949	0.151385	-1.2019	Down	0.180145
665	ITIH4	Itih4 protein	B7ZKJ8	0.151875	0.179309	1.18063	Up	0.18033
3089	RPL26	60s ribosomal protein l26	P61254	0.177434	0.151489	-1.17127	Down	0.180505
4816	SLK	Ste20-like serine/threonine-protein kinase	Q9H2G2	0.171189	0.160078	-1.06941	Down	0.180887
4097	CCDC50	Coiled-coil domain-containing protein 50	Q8IVM0	0.149877	0.183456	1.22404	Up	0.180923
593	MFAP5	Microfibrillar-associated protein 5	B3KW70	0.145857	0.176549	1.21042	Up	0.181055
4719	TARS2	Threonine--trna ligase, mitochondrial	Q9BW92	0.18752	0.145813	-1.28603	Down	0.181265
2241	ALPI	Intestinal-type alkaline phosphatase	P09923	0.13575	0.197583	1.45549	Up	0.181376
3230	FOXK1	Forkhead box protein k1	P85037	0.148765	0.183208	1.23153	Up	0.181427
3538	TRIP12	Isoform 4 of e3 ubiquitin-protein ligase trip12	Q14669-4	0.175085	0.158554	-1.10426	Down	0.181488
909	CAPN5	Calpain-5	E7EV01	0.19395	0.139383	-1.39149	Down	0.181497
4814	VPS16	Vacuolar protein sorting-associated protein 16 homolog	Q9H269	0.174003	0.156761	-1.10999	Down	0.181611
4132	KIAA2013	Uncharacterized protein kiaa2013	Q8IYS2	0.180792	0.152541	-1.1852	Down	0.181757
1987	FADS2	Fatty acid desaturase 2	O95864	0.200863	0.14189	-1.41562	Down	0.181777
4488	BORCS6	Bloc-1-related complex subunit 6	Q96GS4	0.207979	0.125354	-1.65913	Down	0.181785
2503	COMT	Isoform soluble of catechol o-methyltransferase	P21964-2	0.173542	0.16213	-1.07039	Down	0.181806
831	VWDE	Von willebrand factor d and egf domain-containing protein	E5RG96	0.181435	0.151898	-1.19446	Down	0.181919
2436	ALOX12	Arachidonate 12-lipoxygenase, 12s-type	P18054	0.153074	0.18026	1.1776	Up	0.181981
5098	COMMD9	Comm domain-containing protein 9	Q9P000	0.155114	0.179951	1.16012	Up	0.182102
561	TSPO	Putative peripheral benzodiazepine receptor-related protein (fragment)	B1AH87	0.171746	0.151154	-1.13624	Down	0.182161
4567	NACC1	Nucleus accumbens-associated protein 1	Q96RE7	0.194855	0.138478	-1.40712	Down	0.182177
1770	ZNF862	Zinc finger protein 862	O60290	0.175917	0.152956	-1.15012	Down	0.182363
3329	PPP3CA	Isoform 2 of serine/threonine-protein phosphatase 2b catalytic subunit alpha isoform	Q08209-2	0.185934	0.147399	-1.26144	Down	0.182503
1045	TRMT112	Multifunctional methyltransferase subunit trm112-like protein	F5GX77	0.170249	0.151612	-1.12293	Down	0.182717
3484	DDX39B	Spliceosome rna helicase ddx39b	Q13838	0.174107	0.155513	-1.11957	Down	0.182878
3036	MARS	Methionine--trna ligase, cytoplasmic	P56192	0.17557	0.158534	-1.10745	Down	0.183204
5038	COMMD8	Comm domain-containing protein 8	Q9NX08	0.184754	0.14858	-1.24346	Down	0.183407
486	HCFC1	Host cell factor 1	A6NEM2	0.172216	0.160335	-1.0741	Down	0.183469
2679	GBP2	Guanylate-binding protein 2	P32456	0.18759	0.145743	-1.28713	Down	0.183496
5030	SLTM	Safb-like transcription modulator	Q9NWH9	0.170322	0.155348	-1.09639	Down	0.183559
1891	CPD	Carboxypeptidase d	O75976	0.171069	0.156699	-1.09171	Down	0.183827
4949	MRPL40	39s ribosomal protein l40, mitochondrial	Q9NQ50	0.193485	0.139849	-1.38353	Down	0.184168
3252	PSG6	Isoform 2 of pregnancy-specific beta-1-glycoprotein 6	Q00889-2	0.149513	0.18448	1.23387	Up	0.184256
3537	KIAA0100	Isoform 2 of protein kiaa0100	Q14667-2	0.173376	0.152513	-1.1368	Down	0.184333
676	ELOB	Protein elob	B8ZZU8	0.176682	0.160857	-1.09838	Down	0.184397
3002	USP14	Isoform 2 of ubiquitin carboxyl-terminal hydrolase 14	P54578-2	0.172029	0.15685	-1.09677	Down	0.184617
1399	CIC	Protein capicua homolog	I3L2J0	0.196681	0.136652	-1.43928	Down	0.185177
375	OCLN	Occludin	A0A0G2JMZ8	0.159862	0.173471	1.08513	Up	0.185302
112	PCSK6	Proprotein convertase subtilisin/kexin type 6	A0A087WZR0	0.151723	0.181611	1.19699	Up	0.185369
4981	AGPAT3	Isoform 2 of 1-acyl-sn-glycerol-3-phosphate acyltransferase gamma	Q9NRZ7-2	0.177089	0.154915	-1.14313	Down	0.185486
1091	TRAF4	Tnf receptor-associated factor 4	F6SA91	0.180658	0.152676	-1.18328	Down	0.185635
5379	RPL36	60s ribosomal protein l36	Q9Y3U8	0.177676	0.156335	-1.13651	Down	0.18579
3397	FLII	Isoform 2 of protein flightless-1 homolog	Q13045-2	0.168579	0.161673	-1.04272	Down	0.185918
2232	WNT2	Protein wnt-2	P09544	0.151626	0.189595	1.25041	Up	0.186192
2322	XRCC5	X-ray repair cross-complementing protein 5	P13010	0.172428	0.161594	-1.06705	Down	0.186222
1311	SIRPB1	Signal-regulatory protein beta-1 (fragment)	H3BRP9	0.179999	0.153334	-1.1739	Down	0.186459
2122	F13B	Coagulation factor xiii b chain	P05160	0.15356	0.181562	1.18236	Up	0.186505
4292	PIGO	Gpi ethanolamine phosphate transferase 3	Q8TEQ8	0.155158	0.177469	1.1438	Up	0.18671
2594	MAPK3	Mitogen-activated protein kinase 3	P27361	0.170506	0.153493	-1.11084	Down	0.186913
3398	COASY	Bifunctional coenzyme a synthase	Q13057	0.182171	0.144825	-1.25787	Down	0.187161
2333	KRT10	Keratin, type i cytoskeletal 10	P13645	0.124794	0.203583	1.63136	Up	0.187487
4430	EXOSC8	Exosome complex component rrp43	Q96B26	0.180014	0.153319	-1.17412	Down	0.187636
138	METTL7B	Methyltransferase-like protein 7b	A0A087WZT2	0.183001	0.158831	-1.15217	Down	0.187661
612	PRPSAP1	Phosphoribosyl pyrophosphate synthase-associated protein 1 (fragment)	C9J168	0.194713	0.13862	-1.40465	Down	0.187963
7	RPS9	40s ribosomal protein s9	A0A024R4M0	0.179325	0.151917	-1.18041	Down	0.188286
1367	BET1	Bet1 homolog (fragment)	H7C1N3	0.183164	0.151756	-1.20696	Down	0.188323
4271	BICD2	Protein bicaudal d homolog 2	Q8TD16	0.145456	0.187877	1.29164	Up	0.188342
5343	SUGT1	Isoform 2 of protein sgt1 homolog	Q9Y2Z0-2	0.177577	0.16086	-1.10392	Down	0.18852
3580	EIF4H	Isoform short of eukaryotic translation initiation factor 4h	Q15056-2	0.157554	0.177816	1.1286	Up	0.188541
5226	CDC23	Isoform 3 of cell division cycle protein 23 homolog	Q9UJX2-3	0.180318	0.153928	-1.17144	Down	0.189579
5329	LAMTOR2	Ragulator complex protein lamtor2	Q9Y2Q5	0.179496	0.15095	-1.18911	Down	0.189722
5066	TERF2IP	Telomeric repeat-binding factor 2-interacting protein 1	Q9NYB0	0.185893	0.14744	-1.2608	Down	0.189918
4629	HIST1H2BL	Histone h2b type 1-l	Q99880	0.173236	0.158446	-1.09335	Down	0.190091
1977	AP2A1	Isoform b of ap-2 complex subunit alpha-1	O95782-2	0.171322	0.156021	-1.09807	Down	0.19032
22	NDUFAF6	Nadh dehydrogenase (ubiquinone) complex i, assembly factor 6	A0A075B6P0	0.197253	0.13608	-1.44954	Down	0.190472
3654	PSMD5	Isoform 2 of 26s proteasome non-atpase regulatory subunit 5	Q16401-2	0.173122	0.159584	-1.08484	Down	0.190513
1296	RPS27L	40s ribosomal protein s27	H0YMV8	0.0308009	0.302532	9.82221	Up	0.19055
243	PHC2	Polyhomeotic-like protein 2	B3KPJ4	0.148224	0.18511	1.24885	Up	0.190566
3431	PTK7	Inactive tyrosine-protein kinase 7	Q13308	0.17419	0.155987	-1.11669	Down	0.190682
2722	KDR	Vascular endothelial growth factor receptor 2	P35968	0.150738	0.178253	1.18254	Up	0.191212
2394	ACADS	Short-chain specific acyl-coa dehydrogenase, mitochondrial	P16219	0.179109	0.15667	-1.14322	Down	0.191218
378	HLA-G	Hla class i histocompatibility antigen, alpha chain g	Q8MH48	0.120277	0.20871	1.73525	Up	0.191265
3497	LRP8	Isoform 2 of low-density lipoprotein receptor-related protein 8	Q14114-2	0.172843	0.157314	-1.09871	Down	0.19155
4312	SCFD1	Sec1 family domain-containing protein 1	Q8WVM8	0.174557	0.160074	-1.09048	Down	0.191682
5106	KCMF1	E3 ubiquitin-protein ligase kcmf1	Q9P0J7	0.179965	0.153369	-1.17341	Down	0.191735
418	C19orf70	Micos complex subunit mic13	A0A140TA86	0.171368	0.154979	-1.10575	Down	0.19176
4576	RANBP9	Ran-binding protein 9	Q96S59	0.176251	0.156733	-1.12453	Down	0.191851
2668	HNRNPH3	Isoform 2 of heterogeneous nuclear ribonucleoprotein h3	P31942-2	0.171447	0.159484	-1.07501	Down	0.19187
453	ADAM9	Disintegrin and metalloproteinase domain-containing protein 9	F8WC54	0.160258	0.176556	1.1017	Up	0.192128
4868	ACAD9	Acyl-coa dehydrogenase family member 9, mitochondrial	Q9H845	0.167747	0.151849	-1.1047	Down	0.192143
3624	TRADD	Tumor necrosis factor receptor type 1-associated death domain protein	Q15628	0.196261	0.137072	-1.43181	Down	0.192184
3831	GPR107	Isoform 2 of protein gpr107	Q5VW38-2	0.170696	0.15685	-1.08828	Down	0.192259
2990	COPA	Coatomer subunit alpha	P53621	0.174266	0.1564	-1.11423	Down	0.192335
51	CASP8AP2	Casp8-associated protein 2	A0A087WTW5	0.134732	0.198601	1.47405	Up	0.192583
1307	COMMD4	Comm domain-containing protein 4	H3BRX0	0.176739	0.156594	-1.12864	Down	0.192609
2748	ATP6V1A	Isoform 2 of v-type proton atpase catalytic subunit a	P38606-2	0.170154	0.1571	-1.08309	Down	0.192777
2513	FDXR	Isoform 4 of nadph:adrenodoxin oxidoreductase, mitochondrial	P22570-4	0.180792	0.153553	-1.17739	Down	0.193
5229	STOML2	Stomatin-like protein 2, mitochondrial	Q9UJZ1	0.169556	0.155712	-1.08891	Down	0.193006
416	TAP1	Antigen peptide transporter 1	A0A140T9T7	0.174421	0.156591	-1.11386	Down	0.193019
2465	ITIH2	Inter-alpha-trypsin inhibitor heavy chain h2	P19823	0.153817	0.177557	1.15433	Up	0.193044
2101	VWF	Von willebrand factor	P04275	0.157723	0.17101	1.08424	Up	0.193231
215	F5	Coagulation factor v	A0A0A0MRJ7	0.178455	0.153995	-1.15884	Down	0.193286
3491	COTL1	Coactosin-like protein	Q14019	0.156295	0.177894	1.13819	Up	0.193443
5333	POLDIP2	Polymerase delta-interacting protein 2	Q9Y2S7	0.159392	0.177974	1.11658	Up	0.193524
2015	F9	Coagulation factor ix	P00740	0.152594	0.177315	1.16201	Up	0.193761
582	FAF1	Fas-associated factor 1	B1ANM7	0.155462	0.176621	1.1361	Up	0.194106
4041	KTN1	Kinectin	Q86UP2	0.172781	0.158599	-1.08942	Down	0.194319
5037	BABAM1	Brisc and brca1-a complex member 1	Q9NWV8	0.174063	0.157992	-1.10172	Down	0.194331
2118	HMGN1	Non-histone chromosomal protein hmg-14	P05114	0.17537	0.152276	-1.15166	Down	0.194389
1519	APOC1	Apolipoprotein c-i (fragment)	K7ERI9	0.158833	0.172837	1.08817	Up	0.194489
2320	PEPD	Isoform 3 of xaa-pro dipeptidase	P12955-3	0.174614	0.153505	-1.13752	Down	0.194676
1754	STRN	Isoform 2 of striatin	O43815-2	0.174372	0.157278	-1.10868	Down	0.19496
238	SLIT3	Slit homolog 3 protein	A0A0A0MSC8	0.186803	0.14653	-1.27484	Down	0.194972
2517	UQCRC2	Cytochrome b-c1 complex subunit 2, mitochondrial	P22695	0.174028	0.156517	-1.11188	Down	0.195199
2665	UQCRC1	Cytochrome b-c1 complex subunit 1, mitochondrial	P31930	0.173683	0.156757	-1.10797	Down	0.195209
2281	PDHB	Isoform 2 of pyruvate dehydrogenase e1 component subunit beta, mitochondrial	P11177-2	0.172134	0.15981	-1.07712	Down	0.195232
5120	VPS18	Vacuolar protein sorting-associated protein 18 homolog	Q9P253	0.178638	0.150598	-1.18619	Down	0.19524
2751	RPS19	40s ribosomal protein s19	P39019	0.178275	0.155023	-1.14999	Down	0.195506
3988	MRPL21	39s ribosomal protein l21, mitochondrial	Q7Z2W9	0.185626	0.148225	-1.25233	Down	0.195514
4221	NAXE	Isoform 2 of nad(p)h-hydrate epimerase	Q8NCW5-2	0.158057	0.170373	1.07792	Up	0.195541
756	CCDC58	Coiled-coil domain-containing protein 58	C9JQ41	0.178476	0.154858	-1.15251	Down	0.195565
4183	MRPL50	39s ribosomal protein l50, mitochondrial	Q8N5N7	0.185794	0.15227	-1.22016	Down	0.195625
2720	KRT2	Keratin, type ii cytoskeletal 2 epidermal	P35908	0.124887	0.202492	1.6214	Up	0.195798
1368	SLC22A5	Solute carrier family 22 member 5 (fragment)	H7C1R8	0.196555	0.136778	-1.43704	Down	0.195824
1672	PFDN6	Prefoldin subunit 6	O15212	0.180004	0.15333	-1.17397	Down	0.195927
5397	LAS1L	Isoform 2 of ribosomal biogenesis protein las1l	Q9Y4W2-2	0.172925	0.157219	-1.0999	Down	0.196223
5367	STRAP	Serine-threonine kinase receptor-associated protein	Q9Y3F4	0.174192	0.160713	-1.08387	Down	0.196306
4922	LYRM4	Lyr motif-containing protein 4	Q9HD34	0.159955	0.173378	1.08392	Up	0.196381
2253	TROVE2	60 kda ss-a/ro ribonucleoprotein	P10155	0.173992	0.15851	-1.09767	Down	0.196541
3621	MAPRE2	Isoform 4 of microtubule-associated protein rp/eb family member 2	Q15555-4	0.182366	0.150968	-1.20798	Down	0.197105
475	SBNO1	Isoform 3 of protein strawberry notch homolog 1	A3KN83-3	0.192185	0.141148	-1.36158	Down	0.19733
2511	NME1-NME2	Nucleoside diphosphate kinase	Q32Q12	0.176475	0.154111	-1.14511	Down	0.197355
4776	WDR33	Pre-mrna 3' end processing protein wdr33	Q9C0J8	0.171616	0.153902	-1.1151	Down	0.197498
2788	STAT6	Signal transducer and activator of transcription 6	P42226	0.172857	0.154254	-1.1206	Down	0.197513
3122	RPS11	40s ribosomal protein s11	P62280	0.176121	0.15687	-1.12272	Down	0.197558
3250	HNRNPU	Heterogeneous nuclear ribonucleoprotein u	Q00839	0.174455	0.158177	-1.10291	Down	0.197583
5133	RRBP1	Isoform 1 of ribosome-binding protein 1	Q9P2E9-2	0.181539	0.151794	-1.19596	Down	0.197648
5374	RABGAP1	Rab gtpase-activating protein 1	Q9Y3P9	0.170656	0.157719	-1.08202	Down	0.197852
2914	EMD	Emerin	P50402	0.177515	0.157828	-1.12474	Down	0.197911
1780	ACSL4	Isoform short of long-chain-fatty-acid--coa ligase 4	O60488-2	0.156528	0.175026	1.11817	Up	0.198147
3323	KHDRBS1	Kh domain-containing, rna-binding, signal transduction-associated protein 1	Q07666	0.178173	0.157331	-1.13247	Down	0.198584
4305	PDCD6IP	Programmed cell death 6-interacting protein	Q8WUM4	0.170477	0.16233	-1.05019	Down	0.198657
1373	TSPAN15	Tetraspanin-15 (fragment)	H7C285	0.179887	0.153447	-1.17231	Down	0.198789
1686	INPPL1	Phosphatidylinositol 3,4,5-trisphosphate 5-phosphatase 2	O15357	0.171972	0.149173	-1.15284	Down	0.198824
3337	PUDP	Isoform 2 of pseudouridine-5'-phosphatase	Q08623-2	0.135514	0.197819	1.45977	Up	0.198878
633	ANKMY1	Ankyrin repeat and mynd domain-containing protein 1 (fragment)	H7BYI0	0.19376	0.139573	-1.38823	Down	0.198888
3732	HS1BP3	Hcls1-binding protein 3	Q53T59	0.152199	0.186492	1.22532	Up	0.199081
1791	PLIN3	Isoform 4 of perilipin-3	O60664-4	0.161113	0.170765	1.05991	Up	0.199245
3959	IKBIP	Inhibitor of nuclear factor kappa-b kinase-interacting protein	Q70UQ0	0.177663	0.157095	-1.13093	Down	0.199478
2463	CSNK2A2	Casein kinase ii subunit alpha'	P19784	0.157756	0.174036	1.1032	Up	0.199492
959	TSN	Translin	E9PGT1	0.188197	0.145137	-1.29669	Down	0.199787
1210	MRPS22	28s ribosomal protein s22, mitochondrial	G5E9W7	0.172605	0.158733	-1.0874	Down	0.199797
2472	SDS	L-serine dehydratase/l-threonine deaminase	P20132	0.18058	0.152754	-1.18216	Down	0.200022
4837	CHMP4B	Charged multivesicular body protein 4b	Q9H444	0.177146	0.156268	-1.1336	Down	0.200123
4796	FAM49A	Protein fam49a	Q9H0Q0	0.2125	0.120834	-1.75861	Down	0.200143
3117	RPS14	40s ribosomal protein s14	P62263	0.175294	0.157242	-1.11481	Down	0.20018
2652	SERPINB1	Leukocyte elastase inhibitor	P30740	0.157651	0.172292	1.09287	Up	0.200882
4555	ARHGEF17	Rho guanine nucleotide exchange factor 17	Q96PE2	0.181107	0.158113	-1.14543	Down	0.20098
4662	TRIM56	E3 ubiquitin-protein ligase trim56	Q9BRZ2	0.18034	0.153032	-1.17844	Down	0.201125
4525	CLMN	Calmin	Q96JQ2	0.169452	0.142198	-1.19166	Down	0.201129
789	RPL32	60s ribosomal protein l32 (fragment)	D3YTB1	0.180662	0.151428	-1.19305	Down	0.201235
2531	RPS3	40s ribosomal protein s3	P23396	0.174939	0.153467	-1.13991	Down	0.201253
2925	PPT1	Palmitoyl-protein thioesterase 1	P50897	0.180404	0.157171	-1.14782	Down	0.201541
4530	USP47	Isoform 4 of ubiquitin carboxyl-terminal hydrolase 47	Q96K76-4	0.15525	0.176248	1.13525	Up	0.201653
2477	RAB5A	Isoform 2 of ras-related protein rab-5a	P20339-2	0.173565	0.158668	-1.09388	Down	0.201793
895	DNPEP	Aspartyl aminopeptidase	E7ETB3	0.156378	0.177004	1.1319	Up	0.201881
2546	MMP11	Stromelysin-3	P24347	0.182385	0.150949	-1.20825	Down	0.202019
560	RAC2	Ras-related c3 botulinum toxin substrate 2 (fragment)	B1AH78	0.187791	0.145542	-1.29029	Down	0.202104
855	UBR5	E3 ubiquitin-protein ligase ubr5	E7EMW7	0.177875	0.15571	-1.14235	Down	0.202111
490	DPRX	Divergent paired-related homeobox	A6NFQ7	0.189148	0.144185	-1.31184	Down	0.202346
4233	PDZD8	Pdz domain-containing protein 8	Q8NEN9	0.202428	0.130905	-1.54637	Down	0.202376
4899	PLGRKT	Plasminogen receptor (kt)	Q9HBL7	0.174788	0.150341	-1.16262	Down	0.202542
3446	GOLGA4	Isoform 3 of golgin subfamily a member 4	Q13439-3	0.176064	0.158636	-1.10987	Down	0.203361
989	SCYL1	N-terminal kinase-like protein	E9PS17	0.174012	0.160374	-1.08504	Down	0.203517
3731	AGK	Acylglycerol kinase, mitochondrial	Q53H12	0.178202	0.164496	-1.08332	Down	0.203751
2146	GSN	Gelsolin	P06396	0.154529	0.178804	1.15709	Up	0.203817
844	BHMT	Betaine--homocysteine s-methyltransferase 1	E5RJH0	0.154444	0.178889	1.15828	Up	0.203882
3563	GAPVD1	Isoform 4 of gtpase-activating protein and vps9 domain-containing protein 1	Q14C86-4	0.172721	0.149259	-1.15719	Down	0.204368
224	NOL6	Nucleolar protein 6	A0A0A0MRW6	0.14525	0.178397	1.2282	Up	0.205037
1303	PRR14L	Protein prr14l (fragment)	H7C1B0	0.178475	0.154859	-1.1525	Down	0.205326
2949	PSMD7	26s proteasome non-atpase regulatory subunit 7	P51665	0.17452	0.159079	-1.09706	Down	0.205554
1162	LUC7L2	Putative rna-binding protein luc7-like 2	V9GZ75	0.178304	0.155029	-1.15013	Down	0.205603
247	TBXAS1	Hcg14925, isoform cra_b	A0A0A0MSK3	0.184119	0.128786	-1.42965	Down	0.205731
1976	LSM8	U6 snrna-associated sm-like protein lsm8	O95777	0.180945	0.151794	-1.19204	Down	0.205897
3921	C6orf89	Isoform 3 of bombesin receptor-activated protein c6orf89	Q6UWU4-3	0.185232	0.148101	-1.25071	Down	0.20598
3012	ALDH18A1	Isoform short of delta-1-pyrroline-5-carboxylate synthase	P54886-2	0.172903	0.158626	-1.09	Down	0.206374
3108	RPS7	40s ribosomal protein s7	P62081	0.175813	0.151402	-1.16124	Down	0.206418
2420	JUND	Transcription factor jun-d	P17535	0.171808	0.158447	-1.08433	Down	0.206451
1565	AP3B1	Ap-3 complex subunit beta-1	O00203	0.173263	0.15965	-1.08527	Down	0.20681
5167	SEL1L	Protein sel-1 homolog 1	Q9UBV2	0.172169	0.159639	-1.07849	Down	0.206871
3777	ODR4	Isoform 2 of protein odr-4 homolog	Q5SWX8-2	0.171636	0.153808	-1.11591	Down	0.207218
3075	RAB10	Ras-related protein rab-10	P61026	0.170422	0.159647	-1.06749	Down	0.207676
4630	AGPAT1	1-acyl-sn-glycerol-3-phosphate acyltransferase alpha	Q99943	0.172293	0.155122	-1.11069	Down	0.207942
[truncated: 3,484 more rows]
